# Supplementary material for: Differentially expressed full-length, fusion and novel isoforms transcripts-based signature of well-differentiated keratinized oral squamous cell carcinoma
Source: Oncotarget. 2020 Aug 25;11(34):3227–43. doi: 10.18632/oncotarget.27693 (PMC7456611; doi:10.18632/oncotarget.27693)
Supplement: Supplementary file 2 [file oncotarget-11-3227-s002.xlsx]

## Sheet: SupTable 1
Supplementary Table 1A: Details of keratinized OSCC collected from different anatomical sites (buccal mucosa; tongue and alveolous) of oral cavity. Histopathological classification, Level of differentiation, and involvement of node have also been included.
Sl No	Tumors Sample ID	Age/Sex	Site of Tissue collection	Histopathological classification	Level of differentiation	Involvement of Node
1	OT-1	48 yrs/M, (smoking 8 years)	CA left buccal mucosa male- Post chemo malignancy	Squamous cell Carcinoma	Well differentiated	-
2	OT-3	40yrs/M (10 yrs smoking)	CA of left buccal mucosa	Microinvasive Squamous cell Carcinoma	Well differentiated	-
3	OT-4	53yrs/M	CA Tongue-left lateral border	Squamous cell Carcinoma	Well differentiated	-
4	OT-7	49 yrs/M 20yrs smoking	CA Left buccal mucosa	Squamous cell Carcinoma-Keratinizing	Well differentiated	Lymph Node: 0/6
5	OT-9	65yrs/F	CA Left buccal mucosa	Squamous cell Carcinoma-Keratinizing	Well differentiated	Lymph Node: 0/24
6	OT-10	55yrs/M	CA left buccal mucosa	Squamous cell Carcinoma-Keratinizing	Well differentiated	Lymph Node: 0/6
7	OT-11	32yrs/M	CA left buccal mucosa	Squamous cell Carcinoma-Keratinizing	Well differentiated	Lymph Node: 5/13
8	OT-12	30yrs/F	CA left buccal mucosa female	Squamous cell Carcinoma- Keratinizing	Moderately differentiated	-
9	OT-14	32 yrs/M	CA Tongue-left lateral border	Invasive Squamous cell Carcinoma- Keratinizing	Moderately differentiated	No distant metastasis Lymph node 0/19
10	OT-15		CA left buccal mucosa-left tonsil involved	Invasive Squamous cell Carcinoma- Keratinizing	Well differentiated	Upper cervical lymphadenopathy Positive for tumor invasion
11	OT-16	32yrs/M	CA left buccal mucosa male	Invasive Squamous cell Carcinoma- Keratinizing	Moderately differentiated-	No distant metastasis
12	OT-17	50yrs/M	CA right buccal mucosa with involvement of cheek-male	Squamous cell Carcinoma- Large Cell Keratinizing	Moderately differentiated	No distant metastasis
13	OT-18	65yrs/F	CA Tongue-left lateral border	Squamous cell Carcinoma-Keratinizing	Well differentiated	Lymph Node: 0/8
14	OT-19	35yrs/M	CA Tongue-left lateral border	Squamous cell Carcinoma- Large Cell Keratinizing	Well differentiated	Lymph Node: 0/8
15	OT-23	55yrs/F	CA Right lower alveolous	Squamous cell Carcinoma-Keratinizing	Well differentiated	Lymph Node: 0/8
16	OT-24	45yrs/F	CA Right buccal mucosa	Squamous cell Carcinoma-Keratinizing	Well differentiated	Lymph Node: 0/8
17	OT-25	55yrs/F	CA Left buccal mucosa	Invasive Squamous cell Carcinoma- Keratinizing	Moderately differentiated	Lymph Node: 0/17
18	OT-26	55yrs/M	CA Left buccal mucosa	Invasive Squamous cell Carcinoma- Keratinizing	Poorly differentiated	-
19	OT-29	51yrs/F	CA tongue right lateral border	Invasive Squamous cell Carcinoma- Keratinizing	Well differentiated	-
20	OT-30	32 yrs/M	CA Left buccal mucosa	Invasive Squamous cell Carcinoma-	Well differentiated	Malignant Neoplastic Lymph node involvement
				Keratinizing
21	OT-31	50 yrs/M	CA Left buccal mucosa	Invasive Squamous cell Carcinoma- Keratinizing	Well differentiated	Malignant- Upper cervical lymphadenopathy
22	OT-33	45yrs/F	CA left lower alveolous	Invasive Squamous cell Carcinoma-Large Cell Keratinizing	Well differentiated	Metastatic lymphadenopathy
23	OT-35	48yrs/M	CA Tongue both borders	Invasive Squamous cell Carcinoma-Large Cell Keratinizing	Well differentiated	-
24	OT-38	32yrs/M	CA left lateral border of tongue	Squamous cell Carcinoma- Keratinizing	Well differentiated	-
25	OT-39	45yrs/M	CA Right buccal mucosa	Invasive Squamous cell Carcinoma-Large Cell Keratinizing	Well differentiated	Lymph Node: 13/15 Bilateral cervical lymphadenopathy positive for tumor invasion
26	OT-40	45yrs/M	WLE of Tongue	Invasive Squamous cell Carcinoma-Large Cell Keratinizing	Well differentiated	Lymph Node: 0/10
27	OT-42	52 yrs/F	CA Right buccal mucosa	Squamous cell Carcinoma-Large Cell Keratinizing	Well differentiated to Moderately differentiated	Lymph Node: 2/9
						Bilateral cervical lymphadenopathy
28	OT-43	55yrs/M	CA Right lateral border of tongue	Squamous cell Carcinoma- Keratinizing	Well differentiated	-
29	OT-44	55 yrs/M	CA Right buccal mucosa	Squamous cell Carcinoma Large Cell Keratinizing	Well differentiated	Bilateral cervical lymphadenopathy positive
30	OT-45	32 yrs	CA Right buccal mucosa	Invasive Squamous cell Carcinoma-Large Cell Keratinizing	Well differentiated	Lymph Node:0/24
						Metastatic Right cervical lymphadenopathy
Supplementary Table 1B: Details of oral control samples collected from different anatomical sites.
Sl No	Control Sample ID	Age/Sex	Site of Tissue collection
1	OC-2	10yrs/M	Subcondyle and symphysis of mandible-Pain
2	OC-5	22yrs/M	Subcondyle and symphysis of mandible-Pain
3	OC-6	18yrs/M	Root canal treatment
4	OC-21	52yrs/M	Pain
5	OC-22	32 yrs/F	periapical abcess from upper teeth region
6	OC-27	35yrs/M	Right bony and left angle of Mandible-Pain
7	OC-28		Bilateral angle of mandible
8	OC-34	30yrs/M	Bilateral angle of mandible
9	OC-40		Right bony and left angle of Mandible-Pain

## Sheet: SupTable2
Supplementary Table 2: Details of enzymes found in KEGG pathway database from Homo sapiens: Pathway analyses of unique sequences were carried out based on the Kyoto Encyclopaedia of Genes and Genomes (KEGG) database using the online (http://www.genome.jp/tools/kaas/) KEGG Automatic Annotation Server (KAAS) by using Bi-directional Best Hit (BBH) method.
SL No.	Number of genes from Oral Control involves in KEEG pathways	Number of genes from Oral Tumor involves in KEEG pathways
	KO No. Pathways (No. of Genes)	KO No. Pathways (No. of Genes)
1.	00010 Glycolysis / Gluconeogenesis (26)	00010 Glycolysis / Gluconeogenesis (18)
2.	00020 Citrate cycle (TCA cycle) (16)	00020 Citrate cycle (TCA cycle) (11)
3.	00030 Pentose phosphate pathway (11)	00030 Pentose phosphate pathway (11)
4.	00040 Pentose and glucuronate interconversions (6)	00040 Pentose and glucuronate interconversions (6)
5.	00051 Fructose and mannose metabolism (14)	00051 Fructose and mannose metabolism (9)
6.	00052 Galactose metabolism (12)	00052 Galactose metabolism (9)
7.	00053 Ascorbate and aldarate metabolism (2)	00053 Ascorbate and aldarate metabolism (2)
8.	00061 Fatty acid biosynthesis (2)
9.	00062 Fatty acid elongation (12)	00062 Fatty acid elongation (8)
10.	00071 Fatty acid degradation (16)	00071 Fatty acid degradation (7)
11.	00072 Synthesis and degradation of ketone bodies (3)	00072 Synthesis and degradation of ketone bodies (2)
12.	00100 Steroid biosynthesis (7)	00100 Steroid biosynthesis (3)
13.	00120 Primary bile acid biosynthesis (8)	00120 Primary bile acid biosynthesis (1)
14.	00130 Ubiquinone and other terpenoid-quinone biosynthesis (4)	00130 Ubiquinone and other terpenoid-quinone biosynthesis (2)
15.	00140 Steroid hormone biosynthesis (6)	00140 Steroid hormone biosynthesis (4)
16.	00190 Oxidative phosphorylation (87)	00190 Oxidative phosphorylation (67)
17.	00220 Arginine biosynthesis (7)	00220 Arginine biosynthesis (4)
18.	00230 Purine metabolism (34)	00230 Purine metabolism (37)
19.	00240 Pyrimidine metabolism (15)	00240 Pyrimidine metabolism (27)
20.	00250 Alanine, aspartate and glutamate metabolism (11)	00250 Alanine, aspartate and glutamate metabolism (5)
21.	00260 Glycine, serine and threonine metabolism (14)	00260 Glycine, serine and threonine metabolism (9)
22.	00261 Monobactam biosynthesis (1)
23.	00270 Cysteine and methionine metabolism (18)	00270 Cysteine and methionine metabolism (10)
24.	00280 Valine, leucine and isoleucine degradation (24)	00280 Valine, leucine and isoleucine degradation (9)
25.	00281 Geraniol degradation (2)	00281 Geraniol degradation (1)
26.	00290 Valine, leucine and isoleucine biosynthesis (2)	00290 Valine, leucine and isoleucine biosynthesis (1)
27.	00310 Lysine degradation (14)	00310 Lysine degradation (11)
28.	00311 Penicillin and cephalosporin biosynthesis (1)
29.	00330 Arginine and proline metabolism (22)	00330 Arginine and proline metabolism (12)
30.	00340 Histidine metabolism (6)	00340 Histidine metabolism (3)
31.	00350 Tyrosine metabolism (13)	00350 Tyrosine metabolism (5)
32.	00360 Phenylalanine metabolism (5)	00360 Phenylalanine metabolism (2)
33.	00362 Benzoate degradation (1)	00362 Benzoate degradation (1)
34.	00380 Tryptophan metabolism (14)	00380 Tryptophan metabolism (8)
35.	00400 Phenylalanine, tyrosine and tryptophan biosynthesis (2)	00400 Phenylalanine, tyrosine and tryptophan biosynthesis (1)
36.	00410 beta-Alanine metabolism (11)	00410 beta-Alanine metabolism (8)
37.	00430 Taurine and hypotaurine metabolism (1)	00430 Taurine and hypotaurine metabolism (1)
38.	00440 Phosphonate and phosphinate metabolism (1)	00440 Phosphonate and phosphinate metabolism (1)
39.	00450 Selenocompound metabolism (6)	00450 Selenocompound metabolism (1)
40.	00460 Cyanoamino acid metabolism (2)	00460 Cyanoamino acid metabolism (2)
41.	00471 D-Glutamine and D-glutamate metabolism (2)
42.	00472 D-Arginine and D-ornithine metabolism (1)
43.	00480 Glutathione metabolism (16)	00480 Glutathione metabolism (12)
44.	00500 Starch and sucrose metabolism (11)	00500 Starch and sucrose metabolism (7)
45.	00510 N-Glycan biosynthesis (18)	00510 N-Glycan biosynthesis (10)
46.	00511 Other glycan degradation (8)	00511 Other glycan degradation (3)
47.	00512 Mucin type O-glycan biosynthesis (2)	00512 Mucin type O-glycan biosynthesis (2)
48.	00513 Various types of N-glycan biosynthesis (14)	00513 Various types of N-glycan biosynthesis (8)
49.	00514 Other types of O-glycan biosynthesis (5)	00514 Other types of O-glycan biosynthesis (1)
50.	00515 Mannose type O-glycan biosynthesis (6)	00515 Mannose type O-glycan biosynthesis (2)
51.	00520 Amino sugar and nucleotide sugar metabolism (23)	00520 Amino sugar and nucleotide sugar metabolism (14)
52.	00521 Streptomycin biosynthesis (3)	00521 Streptomycin biosynthesis (3)
53.	00524 Neomycin, kanamycin and gentamicin biosynthesis (1)	00524 Neomycin, kanamycin and gentamicin biosynthesis (1)
54.	00531 Glycosaminoglycan degradation (7)	00531 Glycosaminoglycan degradation (3)
55.	00532 Glycosaminoglycan biosynthesis - chondroitin sulfate / dermatan sulfate (4)	00532 Glycosaminoglycan biosynthesis - chondroitin sulfate / dermatan sulfate (2)
56.	00533 Glycosaminoglycan biosynthesis - keratan sulfate (2)	00533 Glycosaminoglycan biosynthesis - keratan sulfate (1)
57.	00534 Glycosaminoglycan biosynthesis - heparan sulfate / heparin (6)	00534 Glycosaminoglycan biosynthesis - heparan sulfate / heparin (2)
58.	00561 Glycerolipid metabolism (12)	00561 Glycerolipid metabolism (11)
59.	00562 Inositol phosphate metabolism (13)	00562 Inositol phosphate metabolism (6)
60.	00563 Glycosylphosphatidylinositol (GPI)-anchor biosynthesis (12)	00563 Glycosylphosphatidylinositol (GPI)-anchor biosynthesis (6)
61.	00564 Glycerophospholipid metabolism (22)	00564 Glycerophospholipid metabolism (22)
62.	00565 Ether lipid metabolism (11)	00565 Ether lipid metabolism (6)
63.	00590 Arachidonic acid metabolism (13)	00590 Arachidonic acid metabolism (10)
64.	00591 Linoleic acid metabolism (3)	00591 Linoleic acid metabolism (2)
65.	00592 alpha-Linolenic acid metabolism (4)	00592 alpha-Linolenic acid metabolism (2)
66.	00600 Sphingolipid metabolism (15)	00600 Sphingolipid metabolism (8)
67.	00601 Glycosphingolipid biosynthesis - lacto and neolacto series (5)
68.	00603 Glycosphingolipid biosynthesis - globo and isoglobo series (3)	00603 Glycosphingolipid biosynthesis - globo and isoglobo series (1)
69.	00604 Glycosphingolipid biosynthesis - ganglio series (5)	00604 Glycosphingolipid biosynthesis - ganglio series (1)
70.	00620 Pyruvate metabolism (16)	00620 Pyruvate metabolism (12)
71.	00625 Chloroalkane and chloroalkene degradation (3)	00625 Chloroalkane and chloroalkene degradation (1)
72.	00626 Naphthalene degradation (1)
73.	00627 Aminobenzoate degradation (3)	00627 Aminobenzoate degradation (2)
74.	00630 Glyoxylate and dicarboxylate metabolism (13)	00630 Glyoxylate and dicarboxylate metabolism (8)
75.	00640 Propanoate metabolism (16)	00640 Propanoate metabolism (9)
76.	00643 Styrene degradation (2)	00643 Styrene degradation (2)
77.	00650 Butanoate metabolism (6)	00650 Butanoate metabolism (5)
78.	00670 One carbon pool by folate (5)	00670 One carbon pool by folate (4)
79.	00680 Methane metabolism (13)	00680 Methane metabolism (9)
80.	00710 Carbon fixation in photosynthetic organisms (10)	00710 Carbon fixation in photosynthetic organisms (9)
81.	00720 Carbon fixation pathways in prokaryotes (6)	00720 Carbon fixation pathways in prokaryotes (5)
82.	00730 Thiamine metabolism (5)	00730 Thiamine metabolism (2)
83.	00740 Riboflavin metabolism (5)	00740 Riboflavin metabolism (3)
84.	00750 Vitamin B6 metabolism (4)	00750 Vitamin B6 metabolism (1)
85.	00760 Nicotinate and nicotinamide metabolism (8)	00760 Nicotinate and nicotinamide metabolism (6)
86.	00770 Pantothenate and CoA biosynthesis (6)	00770 Pantothenate and CoA biosynthesis (3)
87.	00780 Biotin metabolism (1)
88.	00785 Lipoic acid metabolism (1)
89.	00790 Folate biosynthesis (9)	00790 Folate biosynthesis (5)
90.	00830 Retinol metabolism (10)	00830 Retinol metabolism (6)
91.	00860 Porphyrin and chlorophyll metabolism (13)	00860 Porphyrin and chlorophyll metabolism (11)
92.	00900 Terpenoid backbone biosynthesis (9)	00900 Terpenoid backbone biosynthesis (6)
93.	00903 Limonene and pinene degradation (1)	00903 Limonene and pinene degradation (1)
94.	00909 Sesquiterpenoid and triterpenoid biosynthesis (2)
95.	00910 Nitrogen metabolism (4)	00910 Nitrogen metabolism (2)
96.	00920 Sulfur metabolism (6)	00920 Sulfur metabolism (3)
97.	00930 Caprolactam degradation (4)	00930 Caprolactam degradation (4)
98.	00940 Phenylpropanoid biosynthesis (1)	00940 Phenylpropanoid biosynthesis (1)
99.	00944 Flavone and flavonol biosynthesis (1)	00944 Flavone and flavonol biosynthesis (1)
100.	00950 Isoquinoline alkaloid biosynthesis (3)	00950 Isoquinoline alkaloid biosynthesis (1)
101.	00960 Tropane, piperidine and pyridine alkaloid biosynthesis (1)	00960 Tropane, piperidine and pyridine alkaloid biosynthesis (1)
102.	00965 Betalain biosynthesis (1)
103.	00970 Aminoacyl-tRNA biosynthesis (20)	00970 Aminoacyl-tRNA biosynthesis (12)
104.	00980 Metabolism of xenobiotics by cytochrome P450 (8)	00980 Metabolism of xenobiotics by cytochrome P450 (5)
105.	00981 Insect hormone biosynthesis (1)	00981 Insect hormone biosynthesis (1)
106.	00982 Drug metabolism - cytochrome P450 (8)	00982 Drug metabolism - cytochrome P450 (2)
107.	00983 Drug metabolism - other enzymes (16)	00983 Drug metabolism - other enzymes (9)
108.	01040 Biosynthesis of unsaturated fatty acids (9)	01040 Biosynthesis of unsaturated fatty acids (4)
109.	01051 Biosynthesis of ansamycins (1)	01051 Biosynthesis of ansamycins (1)
110.	01100 Metabolic pathways (429)
111.	01110 Biosynthesis of secondary metabolites (134)
112.	01120 Microbial metabolism in diverse environments (74)
113.	01130 Biosynthesis of antibiotics (94)
114.	01200 Carbon metabolism (54)
115.	01210 2-Oxocarboxylic acid metabolism (6)
116.	01212 Fatty acid metabolism (17)
117.	01220 Degradation of aromatic compounds (2)
118.	01230 Biosynthesis of amino acids (28)
119.	01503 Cationic antimicrobial peptide (CAMP) resistance (1)	01503 Cationic antimicrobial peptide (CAMP) resistance (1)
120.	01521 EGFR tyrosine kinase inhibitor resistance (15)	01521 EGFR tyrosine kinase inhibitor resistance (11)
121.	01522 Endocrine resistance (19)	01522 Endocrine resistance (16)
122.	01523 Antifolate resistance (9)	01523 Antifolate resistance (7)
123.	01524 Platinum drug resistance (11)	01524 Platinum drug resistance (9)
124.	02010 ABC transporters (6)	02010 ABC transporters (3)
125.	02020 Two-component system (7)	02020 Two-component system (6)
126.	02024 Quorum sensing (3)	02024 Quorum sensing (1)
127.	02026 Biofilm formation - Escherichia coli (1)	02026 Biofilm formation - Escherichia coli (1)
128.	03008 Ribosome biogenesis in eukaryotes (34)	03008 Ribosome biogenesis in eukaryotes (23)
129.	03010 Ribosome (106)	03010 Ribosome (88)
130.	03013 RNA transport (69)	03013 RNA transport (43)
131.	03015 mRNA surveillance pathway (23)	03015 mRNA surveillance pathway (13)
132.	03018 RNA degradation (32)	03018 RNA degradation (17)
133.	03020 RNA polymerase (17)	03020 RNA polymerase (11)
134.	03022 Basal transcription factors (14)	03022 Basal transcription factors (6)
135.	03030 DNA replication (19)	03030 DNA replication (13)
136.	03040 Spliceosome (69)	03040 Spliceosome (46)
137.	03050 Proteasome (39)	03050 Proteasome (35)
138.	03060 Protein export (14)	03060 Protein export (9)
139.	03070 Bacterial secretion system (2)	03070 Bacterial secretion system (1)
140.	03320 PPAR signaling pathway (22)	03320 PPAR signaling pathway (10)
141.	03410 Base excision repair (15)	03410 Base excision repair (9)
142.	03420 Nucleotide excision repair (21)	03420 Nucleotide excision repair (10)
143.	03430 Mismatch repair (10)	03430 Mismatch repair (5)
144.	03440 Homologous recombination (8)	03440 Homologous recombination (6)
145.	03450 Non-homologous end-joining (5)	03450 Non-homologous end-joining (2)
146.	03460 Fanconi anemia pathway (12)	03460 Fanconi anemia pathway (6)
147.	04010 MAPK signaling pathway (63)	04010 MAPK signaling pathway (29)
148.	04011 MAPK signaling pathway - yeast (8)	04011 MAPK signaling pathway - yeast (5)
149.	04012 ErbB signaling pathway (15)	04012 ErbB signaling pathway (10)
150.	04013 MAPK signaling pathway - fly (18)	04013 MAPK signaling pathway - fly (12)
151.	04014 Ras signaling pathway (43)	04014 Ras signaling pathway (27)
152.	04015 Rap1 signaling pathway (39)	04015 Rap1 signaling pathway (21)
153.	04016 MAPK signaling pathway - plant (4)	04016 MAPK signaling pathway - plant (4)
154.	04020 Calcium signaling pathway (25)	04020 Calcium signaling pathway (15)
155.	04022 cGMP-PKG signaling pathway (32)	04022 cGMP-PKG signaling pathway (19)
156.	04024 cAMP signaling pathway (34)	04024 cAMP signaling pathway (16)
157.	04060 Cytokine-cytokine receptor interaction (56)	04060 Cytokine-cytokine receptor interaction (24)
158.	04062 Chemokine signaling pathway (51)	04062 Chemokine signaling pathway (26)
159.	04064 NF-kappa B signaling pathway (27)	04064 NF-kappa B signaling pathway (16)
160.	04066 HIF-1 signaling pathway (30)	04066 HIF-1 signaling pathway (21)
161.	04068 FoxO signaling pathway (31)	04068 FoxO signaling pathway (17)
162.	04070 Phosphatidylinositol signaling system (15)	04070 Phosphatidylinositol signaling system (9)
163.	04071 Sphingolipid signaling pathway (31)	04071 Sphingolipid signaling pathway (20)
164.	04072 Phospholipase D signaling pathway (30)	04072 Phospholipase D signaling pathway (23)
165.	04080 Neuroactive ligand-receptor interaction (22)	04080 Neuroactive ligand-receptor interaction (5)
166.	04110 Cell cycle (42)	04110 Cell cycle (23)
167.	04111 Cell cycle - yeast (28)	04111 Cell cycle - yeast (16)
168.	04112 Cell cycle - Caulobacter (2)	04112 Cell cycle - Caulobacter (1)
169.	04113 Meiosis - yeast (20)	04113 Meiosis - yeast (10)
170.	04114 Oocyte meiosis (27)	04114 Oocyte meiosis (15)
171.	04115 p53 signaling pathway (22)	04115 p53 signaling pathway (13)
172.	04120 Ubiquitin mediated proteolysis (46)	04120 Ubiquitin mediated proteolysis (30)
173.	04122 Sulfur relay system (4)	04122 Sulfur relay system (2)
174.	04130 SNARE interactions in vesicular transport (16)	04130 SNARE interactions in vesicular transport (10)
175.	04136 Autophagy - other (16)	04136 Autophagy - other (8)
176.	04137 Mitophagy - animal (24)	04137 Mitophagy - animal (16)
177.	04138 Autophagy - yeast (26)	04138 Autophagy - yeast (15)
178.	04139 Mitophagy - yeast (9)	04139 Mitophagy - yeast (5)
179.	04140 Autophagy - animal (45)	04140 Autophagy - animal (26)
180.	04141 Protein processing in endoplasmic reticulum (80)	04141 Protein processing in endoplasmic reticulum (59)
181.	04142 Lysosome (60)	04142 Lysosome (38)
182.	04144 Endocytosis (82)	04144 Endocytosis (52)
183.	04145 Phagosome (53)	04145 Phagosome (33)
184.	04146 Peroxisome (32)	04146 Peroxisome (16)
185.	04150 mTOR signaling pathway (40)	04150 mTOR signaling pathway (27)
186.	04151 PI3K-Akt signaling pathway (87)	04151 PI3K-Akt signaling pathway (54)
187.	04152 AMPK signaling pathway (25)	04152 AMPK signaling pathway (15)
188.	04210 Apoptosis (45)	04210 Apoptosis (36)
189.	04211 Longevity regulating pathway (21)	04211 Longevity regulating pathway (16)
190.	04212 Longevity regulating pathway - worm (24)	04212 Longevity regulating pathway - worm (14)
191.	04213 Longevity regulating pathway - multiple species (12)	04213 Longevity regulating pathway - multiple species (9)
192.	04214 Apoptosis - fly (13)	04214 Apoptosis - fly (9)
193.	04215 Apoptosis - multiple species (11)	04215 Apoptosis - multiple species (6)
194.	04216 Ferroptosis (16)	04216 Ferroptosis (12)
195.	04217 Necroptosis (48)	04217 Necroptosis (32)
196.	04218 Cellular senescence (42)	04218 Cellular senescence (26)
197.	04260 Cardiac muscle contraction (30)	04260 Cardiac muscle contraction (25)
198.	04261 Adrenergic signaling in cardiomyocytes (30)	04261 Adrenergic signaling in cardiomyocytes (21)
199.	04270 Vascular smooth muscle contraction (25)	04270 Vascular smooth muscle contraction (16)
200.	04310 Wnt signaling pathway (24)	04310 Wnt signaling pathway (14)
201.	04320 Dorso-ventral axis formation (2)	04320 Dorso-ventral axis formation (2)
202.	04330 Notch signaling pathway (12)	04330 Notch signaling pathway (4)
203.	04340 Hedgehog signaling pathway (6)	04340 Hedgehog signaling pathway (4)
204.	04341 Hedgehog signaling pathway - fly (5)	04341 Hedgehog signaling pathway - fly (4)
205.	04350 TGF-beta signaling pathway (18)	04350 TGF-beta signaling pathway (11)
206.	04360 Axon guidance (30)	04360 Axon guidance (13)
207.	04370 VEGF signaling pathway (11)	04370 VEGF signaling pathway (11)
208.	04371 Apelin signaling pathway (29)	04371 Apelin signaling pathway (18)
209.	04380 Osteoclast differentiation (38)	04380 Osteoclast differentiation (24)
210.	04390 Hippo signaling pathway (28)	04390 Hippo signaling pathway (14)
211.	04391 Hippo signaling pathway - fly (14)	04391 Hippo signaling pathway - fly (8)
212.	04392 Hippo signaling pathway - multiple species (5)	04392 Hippo signaling pathway - multiple species (1)
213.	04510 Focal adhesion (53)	04510 Focal adhesion (32)
214.	04512 ECM-receptor interaction (22)	04512 ECM-receptor interaction (16)
215.	04514 Cell adhesion molecules (CAMs) (24)	04514 Cell adhesion molecules (CAMs) (11)
216.	04520 Adherens junction (12)	04520 Adherens junction (11)
217.	04530 Tight junction (31)	04530 Tight junction (25)
218.	04540 Gap junction (11)	04540 Gap junction (11)
219.	04550 Signaling pathways regulating pluripotency of stem cells (18)	04550 Signaling pathways regulating pluripotency of stem cells (9)
220.	04610 Complement and coagulation cascades (29)	04610 Complement and coagulation cascades (20)
221.	04611 Platelet activation (29)	04611 Platelet activation (17)
222.	04612 Antigen processing and presentation (20)	04612 Antigen processing and presentation (13)
223.	04614 Renin-angiotensin system (6)	04614 Renin-angiotensin system (2)
224.	04620 Toll-like receptor signaling pathway (27)	04620 Toll-like receptor signaling pathway (17)
225.	04621 NOD-like receptor signaling pathway (49)	04621 NOD-like receptor signaling pathway (31)
226.	04622 RIG-I-like receptor signaling pathway (21)	04622 RIG-I-like receptor signaling pathway (11)
227.	04623 Cytosolic DNA-sensing pathway (26)	04623 Cytosolic DNA-sensing pathway (17)
228.	04624 Toll and Imd signaling pathway (11)	04624 Toll and Imd signaling pathway (7)
229.	04625 C-type lectin receptor signaling pathway (27)	04625 C-type lectin receptor signaling pathway (16)
230.	04626 Plant-pathogen interaction (4)	04626 Plant-pathogen interaction (4)
231.	04630 JAK-STAT signaling pathway (24)	04630 Jak-STAT signaling pathway (12)
232.	04640 Hematopoietic cell lineage (24)	04640 Hematopoietic cell lineage (11)
233.	04650 Natural killer cell mediated cytotoxicity (21)	04650 Natural killer cell mediated cytotoxicity (19)
234.	04657 IL-17 signaling pathway (29)	04657 IL-17 signaling pathway (18)
235.	04658 Th1 and Th2 cell differentiation (15)	04658 Th1 and Th2 cell differentiation (10)
236.	04659 Th17 cell differentiation (23)	04659 Th17 cell differentiation (14)
237.	04660 T cell receptor signaling pathway (19)	04660 T cell receptor signaling pathway (14)
238.	04662 B cell receptor signaling pathway (19)	04662 B cell receptor signaling pathway (16)
239.	04664 Fc epsilon RI signaling pathway (15)	04664 Fc epsilon RI signaling pathway (12)
240.	04666 Fc gamma R-mediated phagocytosis (27)	04666 Fc gamma R-mediated phagocytosis (19)
241.	04668 TNF signaling pathway (29)	04668 TNF signaling pathway (15)
242.	04670 Leucyte transendothelial migration (35)	04670 Leucyte transendothelial migration (21)
243.	04672 Intestinal immune network for IgA production (8)	04672 Intestinal immune network for IgA production (3)
244.	04710 Circadian rhythm (7)	04710 Circadian rhythm (5)
245.	04711 Circadian rhythm - fly (1)	04711 Circadian rhythm - fly (1)
246.	04712 Circadian rhythm - plant (1)	04712 Circadian rhythm - plant (1)
247.	04713 Circadian entrainment (16)	04713 Circadian entrainment (8)
248.	04714 Thermogenesis (106)	04714 Thermogenesis (77)
249.	04720 Long-term potentiation (10)	04720 Long-term potentiation (7)
250.	04721 Synaptic vesicle cycle (19)	04721 Synaptic vesicle cycle (15)
251.	04722 Neurotrophin signaling pathway (24)	04722 Neurotrophin signaling pathway (17)
252.	04723 Retrograde endocannabinoid signaling (51)	04723 Retrograde endocannabinoid signaling (38)
253.	04724 Glutamatergic synapse (16)	04724 Glutamatergic synapse (9)
254.	04725 Cholinergic synapse (17)	04725 Cholinergic synapse (9)
255.	04726 Serotonergic synapse (17)	04726 Serotonergic synapse (8)
256.	04727 GABAergic synapse (13)	04727 GABAergic synapse (5)
257.	04728 Dopaminergic synapse (28)	04728 Dopaminergic synapse (16)
258.	04730 Long-term depression (10)	04730 Long-term depression (10)
259.	04740 Olfactory transduction (8)	04740 Olfactory transduction (3)
260.	04742 Taste transduction (2)	04742 Taste transduction (1)
261.	04744 Phototransduction (2)	04744 Phototransduction (1)
262.	04745 Phototransduction - fly (5)	04745 Phototransduction - fly (3)
263.	04750 Inflammatory mediator regulation of TRP channels (12)	04750 Inflammatory mediator regulation of TRP channels (8)
264.	04810 Regulation of actin cytoskeleton (48)	04810 Regulation of actin cytoskeleton (30)
265.	04910 Insulin signaling pathway (27)	04910 Insulin signaling pathway (23)
266.	04911 Insulin secretion (17)	04911 Insulin secretion (11)
267.	04912 GnRH signaling pathway (19)	04912 GnRH signaling pathway (18)
268.	04913 Ovarian steroidogenesis (6)	04913 Ovarian steroidogenesis (3)
269.	04914 Progesterone-mediated oocyte maturation (20)	04914 Progesterone-mediated oocyte maturation (9)
270.	04915 Estrogen signaling pathway (24)	04915 Estrogen signaling pathway (22)
271.	04916 Melanogenesis (14)	04916 Melanogenesis (7)
272.	04917 Prolactin signaling pathway (12)	04917 Prolactin signaling pathway (11)
273.	04918 Thyroid hormone synthesis (15)	04918 Thyroid hormone synthesis (13)
274.	04919 Thyroid hormone signaling pathway (26)	04919 Thyroid hormone signaling pathway (18)
275.	04920 Adipocytokine signaling pathway (19)	04920 Adipocytokine signaling pathway (7)
276.	04921 Oxytocin signaling pathway (23)	04921 Oxytocin signaling pathway (18)
277.	04922 Glucagon signaling pathway (21)	04922 Glucagon signaling pathway (17)
278.	04923 Regulation of lipolysis in adipocytes (8)	04923 Regulation of lipolysis in adipocytes (2)
279.	04924 Renin secretion (7)	04924 Renin secretion (6)
280.	04925 Aldosterone synthesis and secretion (18)	04925 Aldosterone synthesis and secretion (11)
281.	04926 Relaxin signaling pathway (33)	04926 Relaxin signaling pathway (25)
282.	04927 Cortisol synthesis and secretion (11)	04927 Cortisol synthesis and secretion (7)
283.	04928 Parathyroid hormone synthesis, secretion and action (22)	04928 Parathyroid hormone synthesis, secretion and action (17)
284.	04930 Type II diabetes mellitus (4)	04930 Type II diabetes mellitus (3)
285.	04931 Insulin resistance (25)	04931 Insulin resistance (17)
286.	04932 Non-alcoholic fatty liver disease (NAFLD) (76)	04932 Non-alcoholic fatty liver disease (NAFLD) (58)
287.	04933 AGE-RAGE signaling pathway in diabetic complications (22)	04933 AGE-RAGE signaling pathway in diabetic complications (19)
288.	04934 Cushing syndrome (20)	04934 Cushing syndrome (12)
289.	04940 Type I diabetes mellitus (7)	04940 Type I diabetes mellitus (4)
290.	04950 Maturity onset diabetes of the young (2)
291.	04960 Aldosterone-regulated sodium reabsorption (6)	04960 Aldosterone-regulated sodium reabsorption (4)
292.	04961 Endocrine and other factor-regulated calcium reabsorption (11)	04961 Endocrine and other factor-regulated calcium reabsorption (11)
293.	04962 Vasopressin-regulated water reabsorption (18)	04962 Vasopressin-regulated water reabsorption (11)
294.	04964 Proximal tubule bicarbonate reclamation (5)	04964 Proximal tubule bicarbonate reclamation (4)
295.	04966 Collecting duct acid secretion (9)	04966 Collecting duct acid secretion (8)
296.	04970 Salivary secretion (21)	04970 Salivary secretion (10)
297.	04971 Gastric acid secretion (11)	04971 Gastric acid secretion (9)
298.	04972 Pancreatic secretion (17)	04972 Pancreatic secretion (11)
299.	04973 Carbohydrate digestion and absorption (6)	04973 Carbohydrate digestion and absorption (3)
300.	04974 Protein digestion and absorption (15)	04974 Protein digestion and absorption (13)
301.	04975 Fat digestion and absorption (6)	04975 Fat digestion and absorption (4)
302.	04976 Bile secretion (10)	04976 Bile secretion (8)
303.	04977 Vitamin digestion and absorption (3)	04977 Vitamin digestion and absorption (2)
304.	04978 Mineral absorption (10)	04978 Mineral absorption (9)
305.	04979 Cholesterol metabolism (17)	04979 Cholesterol metabolism (11)
306.	05010 Alzheimer disease (91)	05010 Alzheimer disease (67)
307.	05012 Parkinson disease (90)	05012 Parkinson disease (69)
308.	05014 Amyotrophic lateral sclerosis (ALS) (14)	05014 Amyotrophic lateral sclerosis (ALS) (10)
309.	05016 Huntington disease (99)	05016 Huntington disease (77)
310.	05020 Prion diseases (11)	05020 Prion diseases (10)
311.	05030 Cocaine addiction (11)	05030 Cocaine addiction (7)
312.	05031 Amphetamine addiction (11)	05031 Amphetamine addiction (7)
313.	05032 Morphine addiction (13)	05032 Morphine addiction (3)
314.	05034 Alcoholism (30)	05034 Alcoholism (13)
315.	05100 Bacterial invasion of epithelial cells (24)	05100 Bacterial invasion of epithelial cells (19)
316.	05110 Vibrio cholerae infection (20)	05110 Vibrio cholerae infection (12)
317.	05120 Epithelial cell signaling in Helicobacter pylori infection (22)	05120 Epithelial cell signaling in Helicobacter pylori infection (18)
318.	05130 Pathogenic Escherichia coli infection (15)	05130 Pathogenic Escherichia coli infection (13)
319.	05131 Shigellosis (22)	05131 Shigellosis (18)
320.	05132 Salmonella infection (35)	05132 Salmonella infection (25)
321.	05133 Pertussis (28)	05133 Pertussis (19)
322.	05134 Legionellosis (28)	05134 Legionellosis (19)
323.	05140 Leishmaniasis (20)	05140 Leishmaniasis (15)
324.	05142 Chagas disease (American trypanosomiasis) (32)	05142 Chagas disease (American trypanosomiasis) (19)
325.	05143 African trypanosomiasis (9)	05143 African trypanosomiasis (6)
326.	05144 Malaria (21)	05144 Malaria (12)
327.	05145 Toxoplasmosis (28)	05145 Toxoplasmosis (19)
328.	05146 Amoebiasis (28)	05146 Amoebiasis (23)
329.	05150 Staphylococcus aureus infection (22)	05150 Staphylococcus aureus infection (17)
330.	05152 Tuberculosis (52)	05152 Tuberculosis (34)
331.	05160 Hepatitis C (37)	05160 Hepatitis C (20)
332.	05161 Hepatitis B (35)	05161 Hepatitis B (26)
333.	05162 Measles (28)	05162 Measles (17)
334.	05163 Human cytomegalovirus infection (64)	05163 Human cytomegalovirus infection (42)
335.	05164 Influenza A (44)	05164 Influenza A (27)
336.	05165 Human papillomavirus infection (82)	05165 Human papillomavirus infection (57)
337.	05166 Human T-cell leukemia virus 1 infection (64)	05166 Human T-cell leukemia virus 1 infection (39)
338.	05167 Kaposi sarcoma-associated herpesvirus infection (47)	05167 Kaposi sarcoma-associated herpesvirus infection (26)
339.	05168 Herpes simplex infection (47)	05168 Herpes simplex infection (30)
340.	05169 Epstein-Barr virus infection (58)	05169 Epstein-Barr virus infection (47)
341.	05170 Human immunodeficiency virus 1 infection (60)	05170 Human immunodeficiency virus 1 infection (35)
342.	05200 Pathways in cancer (113)	05200 Pathways in cancer (65)
343.	05202 Transcriptional misregulation in cancer (44)	05202 Transcriptional misregulation in cancer (26)
344.	05203 Viral carcinogenesis (58)	05203 Viral carcinogenesis (36)
345.	05204 Chemical carcinogenesis (9)	05204 Chemical carcinogenesis (3)
346.	05205 Proteoglycans in cancer (48)	05205 Proteoglycans in cancer (34)
347.	05206 MicroRNAs in cancer (35)	05206 MicroRNAs in cancer (20)
348.	05210 Colorectal cancer (23)	05210 Colorectal cancer (13)
349.	05211 Renal cell carcinoma (17)	05211 Renal cell carcinoma (12)
350.	05212 Pancreatic cancer (18)	05212 Pancreatic cancer (13)
351.	05213 Endometrial cancer (13)	05213 Endometrial cancer (10)
352.	05214 Glioma (12)	05214 Glioma (8)
353.	05215 Prostate cancer (23)	05215 Prostate cancer (18)
354.	05216 Thyroid cancer (8)	05216 Thyroid cancer (6)
355.	05217 Basal cell carcinoma (3)	05217 Basal cell carcinoma (3)
356.	05218 Melanoma (11)	05218 Melanoma (6)
357.	05219 Bladder cancer (12)	05219 Bladder cancer (10)
358.	05220 Chronic myeloid leukemia (18)	05220 Chronic myeloid leukemia (13)
359.	05221 Acute myeloid leukemia (21)	05221 Acute myeloid leukemia (14)
360.	05222 Small cell lung cancer (23)	05222 Small cell lung cancer (17)
361.	05223 Non-small cell lung cancer (12)	05223 Non-small cell lung cancer (11)
362.	05224 Breast cancer (18)	05224 Breast cancer (13)
363.	05225 Hepatocellular carcinoma (26)	05225 Hepatocellular carcinoma (20)
364.	05226 Gastric cancer (16)	05226 Gastric cancer (12)
365.	05230 Central carbon metabolism in cancer (17)	05230 Central carbon metabolism in cancer (11)
366.	05231 Choline metabolism in cancer (22)	05231 Choline metabolism in cancer (17)
367.	05310 Asthma (4)	05310 Asthma (4)
368.	05320 Autoimmune thyroid disease (4)	05320 Autoimmune thyroid disease (5)
369.	05321 Inflammatory bowel disease (IBD) (15)	05321 Inflammatory bowel disease (IBD) (7)
370.	05322 Systemic lupus erythematosus (22)	05322 Systemic lupus erythematosus (18)
371.	05323 Rheumatoid arthritis (29)	05323 Rheumatoid arthritis (22)
372.	05330 Allograft rejection (4)	05330 Allograft rejection (5)
373.	05332 Graft-versus-host disease (5)	05332 Graft-versus-host disease (4)
374.	05340 Primary immunodeficiency (9)	05340 Primary immunodeficiency (7)
375.	05410 Hypertrophic cardiomyopathy (HCM) (22)	05410 Hypertrophic cardiomyopathy (HCM) (14)
376.	05412 Arrhythmogenic right ventricular cardiomyopathy (ARVC) (16)	05412 Arrhythmogenic right ventricular cardiomyopathy (ARVC) (11)
377.	05414 Dilated cardiomyopathy (DCM) (22)	05414 Dilated cardiomyopathy (DCM) (15)
378.	05416 Viral myocarditis (15)	05416 Viral myocarditis (15)
379.	05418 Fluid shear stress and atherosclerosis (41)	05418 Fluid shear stress and atherosclerosis (25)

## Sheet: SupTable3
Supplementary Table 3: Identified differentially expressed (more than 2 fold) isoforms between high quality 20, 600 and 10, 637 FL isoform reads in OC and OT respectively through G-FOLD Tool using default parameters. The differentially expressed isoforms were also validated through HTA array2.0 identified differential transcipts.
#GeneSymbol	Gene Description	GFOLD (0.01)	HTA
Upregulated
NM_001267810	eukaryotic translation initiation factor 6 (EIF6), transcript variant 6, mRNA	2.9429	2.84
NM_002212	eukaryotic translation initiation factor 6 (EIF6), transcript variant 1, mRNA	2.9429
NM_181466	eukaryotic translation initiation factor 6 (EIF6), transcript variant 4, mRNA	2.9429
NM_181468	eukaryotic translation initiation factor 6 (EIF6), transcript variant 2, mRNA	2.9429
NR_052022	eukaryotic translation initiation factor 6 (EIF6), transcript variant 7, non-coding RNA	2.9429
NR_052023	eukaryotic translation initiation factor 6 (EIF6), transcript variant 8, non-coding RNA	2.9429
NR_052024	eukaryotic translation initiation factor 6 (EIF6), transcript variant 9, non-coding RNA	2.9429
NM_000422	keratin 17 (KRT17), mRNA	2.74965	190
NM_005557	keratin 16 (KRT16), mRNA	2.45498	66
NM_001136203	coiled-coil domain containing 124 (CCDC124), transcript variant 2, mRNA	2.3219
NM_017670	OTU deubiquitinase, ubiquitin aldehyde binding 1 (OTUB1), transcript variant 1, mRNA	2.14364	3.89
NR_003089	OTU deubiquitinase, ubiquitin aldehyde binding 1 (OTUB1), transcript variant 2, non-coding RNA	2.14364	3.89
NM_000526	keratin 14 (KRT14), mRNA	2.10698	42.49
NM_002812	proteasome 26S subunit, non-ATPase 8 (PSMD8), mRNA	2.10546
NM_006833	COP9 signalosome subunit 6 (COPS6), mRNA	1.96826	2.21
NR_030369	microRNA 639 (MIR639), microRNA	1.90226	2.51
NM_005555	keratin 6B (KRT6B), mRNA	1.89815	31.95
NM_001321170	trans-2,3-enoyl-CoA reductase (TECR), transcript variant 4, mRNA	1.88878	2.26
NM_001294333	ATPase H+ transporting V0 subunit b (ATP6V0B), transcript variant 3, mRNA	1.86048	2.41
NM_004047	ATPase H+ transporting V0 subunit b (ATP6V0B), transcript variant 1, mRNA	1.86048	2.41
NM_005101	ISG15 ubiquitin-like modifier (ISG15), Mrna	1.8588
NM_017647	FtsJ homolog 3 (FTSJ3), mRNA	1.8588	1.83
NM_001039457	ATPase H+ transporting V0 subunit b (ATP6V0B), transcript variant 2, mRNA	1.83378	2.41
NM_138501	trans-2,3-enoyl-CoA reductase (TECR), transcript variant 1, mRNA	1.80887	2.26
NR_038103	trans-2,3-enoyl-CoA reductase (TECR), transcript variant 2, non-coding RNA	1.80887	2.26
NR_038104	trans-2,3-enoyl-CoA reductase (TECR), transcript variant 3, non-coding RNA	1.80887	2.26
NM_031286	SH3 domain binding glutamate rich protein like 3 (SH3BGRL3), mRNA	1.64655	1.14
NM_001320305	IMP4 homolog, U3 small nucleolar ribonucleoprotein (IMP4), transcript variant 3, mRNA	1.63487	2.39
NM_002805	proteasome 26S subunit, ATPase 5 (PSMC5), transcript variant 1, mRNA	1.58249	1.74
NM_007262	Parkinsonism associated deglycase (PARK7), transcript variant 1, mRNA	1.58249	2.04
NM_003364	uridine phosphorylase 1 (UPP1), transcript variant 1, mRNA	1.55857	4.85
NM_001207042	protein arginine methyltransferase 1 (PRMT1), transcript variant 4, mRNA	1.5396	2.66
NM_001130053	eukaryotic translation elongation factor 1 delta (EEF1D), transcript variant 3, mRNA	1.5021	1.02
NM_001130055	eukaryotic translation elongation factor 1 delta (EEF1D), transcript variant 5, mRNA	1.5021	1.02
NM_001130056	eukaryotic translation elongation factor 1 delta (EEF1D), transcript variant 7, mRNA	1.5021	1.02
NM_001130057	eukaryotic translation elongation factor 1 delta (EEF1D), transcript variant 6, mRNA	1.5021	1.02
NM_001195203	eukaryotic translation elongation factor 1 delta (EEF1D), transcript variant 8, mRNA	1.5021	1.02
NM_001289950	eukaryotic translation elongation factor 1 delta (EEF1D), transcript variant 9, mRNA	1.5021	1.02
NM_001317743	eukaryotic translation elongation factor 1 delta (EEF1D), transcript variant 10, mRNA	1.5021	1.02
NM_001330646	eukaryotic translation elongation factor 1 delta (EEF1D), transcript variant 11, mRNA	1.5021	1.02
NM_001960	eukaryotic translation elongation factor 1 delta (EEF1D), transcript variant 2, mRNA	1.5021	1.02
NM_032378	eukaryotic translation elongation factor 1 delta (EEF1D), transcript variant 1, mRNA	1.5021	1.02
NM_001123377	Parkinsonism associated deglycase (PARK7), transcript variant 2, mRNA	1.45863	2.04
NM_001258026	triosephosphate isomerase 1 (TPI1), transcript variant 3, mRNA	1.44985	11.17
NM_001281437	adhesion regulating molecule 1 (ADRM1), transcript variant 3, mRNA	1.43785	2.2
NM_001281438	adhesion regulating molecule 1 (ADRM1), transcript variant 4, mRNA	1.43785	2.2
NM_000365	triosephosphate isomerase 1 (TPI1), transcript variant 1, mRNA	1.43426	11.17
NM_001159287	triosephosphate isomerase 1 (TPI1), transcript variant 2, mRNA	1.4157	11.17
NM_001317007	S100 calcium binding protein A16 (S100A16), transcript variant 1, mRNA	1.36197	3.24
NM_001317008	S100 calcium binding protein A16 (S100A16), transcript variant 2, mRNA	1.36197	3.24
NM_080388	S100 calcium binding protein A16 (S100A16), transcript variant 3, mRNA	1.36197	3.24
NR_133645	S100 calcium binding protein A16 (S100A16), transcript variant 4, non-coding RNA	1.36197	3.24
NM_001320304	IMP4 homolog, U3 small nucleolar ribonucleoprotein (IMP4), transcript variant 2, mRNA	1.36197	2.39
NM_001320306	IMP4 homolog, U3 small nucleolar ribonucleoprotein (IMP4), transcript variant 4, mRNA	1.36197	2.39
NM_001320307	IMP4 homolog, U3 small nucleolar ribonucleoprotein (IMP4), transcript variant 5, mRNA	1.36197	2.39
NM_001320309	IMP4 homolog, U3 small nucleolar ribonucleoprotein (IMP4), transcript variant 6, mRNA	1.36197	2.39
NM_001320310	IMP4 homolog, U3 small nucleolar ribonucleoprotein (IMP4), transcript variant 7, mRNA	1.36197	2.39
NM_001320311	IMP4 homolog, U3 small nucleolar ribonucleoprotein (IMP4), transcript variant 8, mRNA	1.36197	2.39
NM_033416	IMP4 homolog, U3 small nucleolar ribonucleoprotein (IMP4), transcript variant 1, mRNA	1.36197	2.39
NM_001243177	aldolase, fructose-bisphosphate A (ALDOA), transcript variant 6, mRNA	1.36197	5.83
NM_184041	aldolase, fructose-bisphosphate A (ALDOA), transcript variant 2, mRNA	1.36197	5.83
NM_001289746	glyceraldehyde-3-phosphate dehydrogenase (GAPDH), transcript variant 4, mRNA	1.36197	4.69
NM_001536	protein arginine methyltransferase 1 (PRMT1), transcript variant 1, mRNA	1.36197	2.66
NM_198318	protein arginine methyltransferase 1 (PRMT1), transcript variant 3, mRNA	1.36197	2.66
NR_033397	protein arginine methyltransferase 1 (PRMT1), transcript variant 2, non-coding RNA	1.36197	2.66
NR_027406	uncharacterized LOC100129034 (LOC100129034), long non-coding RNA	1.36197
NM_018955	ubiquitin B (UBB), transcript variant 1, mRNA	1.36197	1.88
NM_001199745	ADP ribosylation factor like GTPase 2 (ARL2), transcript variant 2, mRNA	1.36197	1.41
NM_001287429	uridine phosphorylase 1 (UPP1), transcript variant 5, mRNA	1.36197	4.85
NM_001667	ADP ribosylation factor like GTPase 2 (ARL2), transcript variant 1, mRNA	1.36197	1.41
NR_037650	ARL2-SNX15 readthrough (NMD candidate) (ARL2-SNX15), long non-coding RNA	1.36197
NM_000980	ribosomal protein L18a (RPL18A), mRNA	1.36197
NM_007002	adhesion regulating molecule 1 (ADRM1), transcript variant 1, mRNA	1.36197	2.2
NM_175573	adhesion regulating molecule 1 (ADRM1), transcript variant 2, mRNA	1.36197	2.2
NM_001313964	DnaJ heat shock protein family (Hsp40) member B1 (DNAJB1), transcript variant 3, mRNA	1.36197	3.32
NM_012094	peroxiredoxin 5 (PRDX5), transcript variant 1, mRNA	1.36197	2.53
NM_181651	peroxiredoxin 5 (PRDX5), transcript variant 2, mRNA	1.36197	2.53
NM_181652	peroxiredoxin 5 (PRDX5), transcript variant 3, mRNA	1.36197	2.53
NM_000034	aldolase, fructose-bisphosphate A (ALDOA), transcript variant 1, mRNA	1.36197	5.83
NM_002046	glyceraldehyde-3-phosphate dehydrogenase (GAPDH), transcript variant 1, mRNA	1.36197	4.69
NM_001289745	glyceraldehyde-3-phosphate dehydrogenase (GAPDH), transcript variant 3, mRNA	1.36197	4.69
NM_184043	aldolase, fructose-bisphosphate A (ALDOA), transcript variant 3, mRNA	1.36197	5.83
NM_000636	superoxide dismutase 2 (SOD2), transcript variant 1, mRNA	1.36197
NM_001322814	superoxide dismutase 2 (SOD2), transcript variant 4, mRNA	1.36197
NM_001322815	superoxide dismutase 2 (SOD2), transcript variant 5, mRNA	1.36197
NM_001322819	superoxide dismutase 2 (SOD2), transcript variant 8, mRNA	1.36197
NM_001322820	superoxide dismutase 2 (SOD2), transcript variant 9, mRNA	1.36197
NM_001256799	glyceraldehyde-3-phosphate dehydrogenase (GAPDH), transcript variant 2, mRNA	1.36197	4.69
NM_003404	tyrosine 3-monooxygenase/tryptophan 5-monooxygenase activation protein beta (YWHAB), transcript variant 1, mRNA	1.36197	5.3
NM_139323	tyrosine 3-monooxygenase/tryptophan 5-monooxygenase activation protein beta (YWHAB), transcript variant 2, mRNA	1.36197	5.3
NM_001130080	interferon alpha inducible protein 27 (IFI27), transcript variant 1, mRNA	1.36197	34
NM_001288952	interferon alpha inducible protein 27 (IFI27), transcript variant 3, mRNA	1.36197	34
NM_001288954	interferon alpha inducible protein 27 (IFI27), transcript variant 4, mRNA	1.36197	34
NM_001288956	interferon alpha inducible protein 27 (IFI27), transcript variant 5, mRNA	1.36197	34
NM_001288958	interferon alpha inducible protein 27 (IFI27), transcript variant 7, mRNA	1.36197	34
NM_001288995	interferon alpha inducible protein 27 (IFI27), transcript variant 10, mRNA	1.36197	34
NM_005532	interferon alpha inducible protein 27 (IFI27), transcript variant 2, mRNA	1.36197	34
NM_001300914	DnaJ heat shock protein family (Hsp40) member B1 (DNAJB1), transcript variant 2, mRNA	1.36197	9.16
NM_006145	DnaJ heat shock protein family (Hsp40) member B1 (DNAJB1), transcript variant 1, mRNA	1.36197	9.16
NR_045026	LRRC75A antisense RNA 1 (LRRC75A-AS1), transcript variant 29, long non-coding RNA	1.36197	1.34
NM_001270481	proteasome subunit beta 6 (PSMB6), transcript variant 2, mRNA	1.36197
NM_002798	proteasome subunit beta 6 (PSMB6), transcript variant 1, mRNA	1.36197
NM_001287430	uridine phosphorylase 1 (UPP1), transcript variant 6, mRNA	1.36197	4.93
NM_001318942	male-enhanced antigen 1 (MEA1), transcript variant 2, mRNA	1.36197	1.92
NM_001318943	male-enhanced antigen 1 (MEA1), transcript variant 3, mRNA	1.36197	1.92
NM_001320049	EMG1, N1-specific pseudouridine methyltransferase (EMG1), transcript variant 2, mRNA	1.36197	2.09
NM_005562	laminin subunit gamma 2 (LAMC2), transcript variant 1, mRNA	1.36197	156.43
NM_006331	EMG1, N1-specific pseudouridine methyltransferase (EMG1), transcript variant 1, mRNA	1.36197	2.09
NM_014623	male-enhanced antigen 1 (MEA1), transcript variant 1, mRNA	1.36197	2
NR_109837	uridine phosphorylase 1 (UPP1), transcript variant 7, non-coding RNA	1.36197	4.85
NR_135131	EMG1, N1-specific pseudouridine methyltransferase (EMG1), transcript variant 3, non-coding RNA	1.36197	2.09
NM_001014436	drebrin like (DBNL), transcript variant 2, mRNA	1.36197	2.77
NM_001122956	drebrin like (DBNL), transcript variant 3, mRNA	1.36197	2.77
NM_001166426	WD repeat domain 13 (WDR13), transcript variant 2, mRNA	1.36197	1.29
NM_001284313	drebrin like (DBNL), transcript variant 4, mRNA	1.36197	2.77
NM_001284315	drebrin like (DBNL), transcript variant 5, mRNA	1.36197	2.77
NM_001347217	WD repeat domain 13 (WDR13), transcript variant 4, mRNA	1.36197	1.29
NM_001347219	WD repeat domain 13 (WDR13), transcript variant 5, mRNA	1.36197	1.29
NM_005566	lactate dehydrogenase A (LDHA), transcript variant 1, mRNA	1.36197	9.42
NM_014063	drebrin like (DBNL), transcript variant 1, mRNA	1.36197	2.77
NM_017883	WD repeat domain 13 (WDR13), transcript variant 1, mRNA	1.36197	1.29
NR_029427	WD repeat domain 13 (WDR13), transcript variant 3, non-coding RNA	1.36197	1.29
NM_001165414	lactate dehydrogenase A (LDHA), transcript variant 3, mRNA	1.36197	9.42
NM_001165415	lactate dehydrogenase A (LDHA), transcript variant 4, mRNA	1.36197	9.42
NM_001293214	tubulin beta class I (TUBB), transcript variant 4, mRNA	1.36197	6.99
NM_001330673	proteasome subunit alpha 4 (PSMA4), transcript variant 4, mRNA	1.36197	4.05
NM_002789	proteasome subunit alpha 4 (PSMA4), transcript variant 1, mRNA	1.36197	4.05
NM_013336	Sec61 translocon alpha 1 subunit (SEC61A1), mRNA	1.36197	3.2
NM_178014	tubulin beta class I (TUBB), transcript variant 2, mRNA	1.36197	6.99
NR_037791	RAB4B-EGLN2 readthrough (NMD candidate) (RAB4B-EGLN2), long non-coding RNA	1.36197
NM_001288959	interferon alpha inducible protein 27 (IFI27), transcript variant 8, mRNA	1.36197	52.5
NM_001288960	interferon alpha inducible protein 27 (IFI27), transcript variant 9, mRNA	1.36197	52.5
NM_001202413	aldo-keto reductase family 1 member A1 (AKR1A1), transcript variant 4, mRNA	1.36197	1.21
NM_001202414	aldo-keto reductase family 1 member A1 (AKR1A1), transcript variant 3, mRNA	1.36197	1.21
NM_001267557	programmed cell death 6 (PDCD6), transcript variant 3, mRNA	1.36197	2.48
NM_001267559	programmed cell death 6 (PDCD6), transcript variant 5, mRNA	1.36197	2.48
NR_073609	programmed cell death 6 (PDCD6), transcript variant 6, non-coding RNA	1.36197	2.48
NM_006066	aldo-keto reductase family 1 member A1 (AKR1A1), transcript variant 1, mRNA	1.36197	1.21
NM_153326	aldo-keto reductase family 1 member A1 (AKR1A1), transcript variant 2, mRNA	1.36197	1.21
NR_027161	LRRC75A antisense RNA 1 (LRRC75A-AS1), transcript variant 5, long non-coding RNA	1.36197	1.34
NR_027162	LRRC75A antisense RNA 1 (LRRC75A-AS1), transcript variant 6, long non-coding RNA	1.36197	1.34
NR_027163	LRRC75A antisense RNA 1 (LRRC75A-AS1), transcript variant 7, long non-coding RNA	1.36197	1.34
NR_027169	LRRC75A antisense RNA 1 (LRRC75A-AS1), transcript variant 13, long non-coding RNA	1.36197	1.34
NM_001127192	CCHC-type zinc finger nucleic acid binding protein (CNBP), transcript variant 1, mRNA	1.36197	4.12
NM_001127193	CCHC-type zinc finger nucleic acid binding protein (CNBP), transcript variant 2, mRNA	1.36197	4.12
NM_001127194	CCHC-type zinc finger nucleic acid binding protein (CNBP), transcript variant 4, mRNA	1.36197	4.12
NM_001127195	CCHC-type zinc finger nucleic acid binding protein (CNBP), transcript variant 5, mRNA	1.36197	4.12
NM_001127196	CCHC-type zinc finger nucleic acid binding protein (CNBP), transcript variant 6, mRNA	1.36197	4.12
NM_001135699	tyrosine 3-monooxygenase/tryptophan 5-monooxygenase activation protein zeta (YWHAZ), transcript variant 3, mRNA	1.36197	3.51
NM_001135700	tyrosine 3-monooxygenase/tryptophan 5-monooxygenase activation protein zeta (YWHAZ), transcript variant 4, mRNA	1.36197	3.51
NM_001135701	tyrosine 3-monooxygenase/tryptophan 5-monooxygenase activation protein zeta (YWHAZ), transcript variant 5, mRNA	1.36197	3.51
NM_001135702	tyrosine 3-monooxygenase/tryptophan 5-monooxygenase activation protein zeta (YWHAZ), transcript variant 6, mRNA	1.36197	3.51
NM_002965	S100 calcium binding protein A9 (S100A9), mRNA	1.36197	1.79
NM_003406	tyrosine 3-monooxygenase/tryptophan 5-monooxygenase activation protein zeta (YWHAZ), transcript variant 1, mRNA	1.36197	3.51
NM_003418	CCHC-type zinc finger nucleic acid binding protein (CNBP), transcript variant 3, mRNA	1.36197	4.12
NM_145690	tyrosine 3-monooxygenase/tryptophan 5-monooxygenase activation protein zeta (YWHAZ), transcript variant 2, mRNA	1.36197	3.51
NM_001267558	programmed cell death 6 (PDCD6), transcript variant 4, mRNA	1.36197	2.48
NM_001287426	uridine phosphorylase 1 (UPP1), transcript variant 3, mRNA	1.36197	4.85
NM_001127617	aldolase, fructose-bisphosphate A (ALDOA), transcript variant 4, mRNA	1.36197	5.83
NM_001127213	lymphocyte antigen 6 family member E (LY6E), transcript variant 2, mRNA	1.36197	1.23
NM_002346	lymphocyte antigen 6 family member E (LY6E), transcript variant 1, mRNA	1.36197	1.23
NM_002800	proteasome subunit beta 9 (PSMB9), mRNA	1.36197	4.24
NM_006428	mitochondrial ribosomal protein L28 (MRPL28), mRNA	1.36197	1.24
NM_017422	calmodulin like 5 (CALML5), mRNA	1.36197
NM_000291	phosphoglycerate kinase 1 (PGK1), mRNA	1.36197	11.87
NM_001105530	adenylate cyclase associated protein 1 (CAP1), transcript variant 2, mRNA	1.36197	6.43
NM_001165416	lactate dehydrogenase A (LDHA), transcript variant 5, mRNA	1.36197	8.58
NM_001201404	WAS protein family member 2 (WASF2), transcript variant 2, mRNA	1.36197
NM_001330502	adenylate cyclase associated protein 1 (CAP1), transcript variant 3, mRNA	1.36197	6.43
NM_006367	adenylate cyclase associated protein 1 (CAP1), transcript variant 1, mRNA	1.36197	6.43
NM_006990	WAS protein family member 2 (WASF2), transcript variant 1, mRNA	1.36197
NM_001267556	programmed cell death 6 (PDCD6), transcript variant 2, mRNA	1.36197	2.48
NM_013232	programmed cell death 6 (PDCD6), transcript variant 1, mRNA	1.36197	2.48
NM_001009	ribosomal protein S5 (RPS5), mRNA	1.36197	2.19
NM_001037283	eukaryotic translation initiation factor 3 subunit B (EIF3B), transcript variant 2, mRNA	1.36197	3.48
NM_001142298	sequestosome 1 (SQSTM1), transcript variant 2, mRNA	1.36197	2.8
NM_001142299	sequestosome 1 (SQSTM1), transcript variant 3, mRNA	1.36197	2.8
NM_001206836	RAB11A, member RAS oncogene family (RAB11A), transcript variant 2, mRNA	1.36197
NM_001271969	heat shock protein 90 alpha family class B member 1 (HSP90AB1), transcript variant 1, mRNA	1.36197	5.75
NM_001271971	heat shock protein 90 alpha family class B member 1 (HSP90AB1), transcript variant 4, mRNA	1.36197	5.75
NM_001271972	heat shock protein 90 alpha family class B member 1 (HSP90AB1), transcript variant 5, mRNA	1.36197	5.75
NM_001996	fibulin 1 (FBLN1), transcript variant C, mRNA	1.36197	1.39
NM_003751	eukaryotic translation initiation factor 3 subunit B (EIF3B), transcript variant 1, mRNA	1.36197	3.52
NM_004663	RAB11A, member RAS oncogene family (RAB11A), transcript variant 1, mRNA	1.36197
NM_004725	BUB3, mitotic checkpoint protein (BUB3), transcript variant 1, mRNA	1.36197	3.8
NM_006485	fibulin 1 (FBLN1), transcript variant B, mRNA	1.36197	1.39
NM_006487	fibulin 1 (FBLN1), transcript variant A, mRNA	1.36197	1.39
NM_007355	heat shock protein 90 alpha family class B member 1 (HSP90AB1), transcript variant 2, mRNA	1.36197	5.75
NM_001005354	proline rich 13 (PRR13), transcript variant 3, mRNA	1.36197
NM_018457	proline rich 13 (PRR13), transcript variant 2, mRNA	1.36197
NM_001040613	transmembrane protein 70 (TMEM70), transcript variant 2, mRNA	1.36197	1.78
NM_001252049	protein-L-isoaspartate (D-aspartate) O-methyltransferase (PCMT1), transcript variant 2, mRNA	1.36197	4.35
NM_001252050	protein-L-isoaspartate (D-aspartate) O-methyltransferase (PCMT1), transcript variant 3, mRNA	1.36197	4.35
NM_001252051	protein-L-isoaspartate (D-aspartate) O-methyltransferase (PCMT1), transcript variant 4, mRNA	1.36197	4.35
NM_001252052	protein-L-isoaspartate (D-aspartate) O-methyltransferase (PCMT1), transcript variant 5, mRNA	1.36197	4.35
NM_001252053	protein-L-isoaspartate (D-aspartate) O-methyltransferase (PCMT1), transcript variant 6, mRNA	1.36197	4.35
NM_001278380	ADP ribosylation factor like GTPase 6 interacting protein 4 (ARL6IP4), transcript variant 7, mRNA	1.36197	1.46
NM_001322243	basigin (Ok blood group) (BSG), mRNA	1.36197	8.91
NM_001728	basigin (Ok blood group) (BSG), transcript variant 1, mRNA	1.36197	8.91
NM_003900	sequestosome 1 (SQSTM1), transcript variant 1, mRNA	1.36197	2.8
NM_005389	protein-L-isoaspartate (D-aspartate) O-methyltransferase (PCMT1), transcript variant 1, mRNA	1.36197	4.35
NM_005720	actin related protein 2/3 complex subunit 1B (ARPC1B), mRNA	1.36197	1.9
NM_017866	transmembrane protein 70 (TMEM70), transcript variant 1, mRNA	1.36197	1.78
NM_198589	basigin (Ok blood group) (BSG), transcript variant 2, mRNA	1.36197	8.91
NR_027160	LRRC75A antisense RNA 1 (LRRC75A-AS1), transcript variant 4, long non-coding RNA	1.36197	1.34
NR_027164	LRRC75A antisense RNA 1 (LRRC75A-AS1), transcript variant 8, long non-coding RNA	1.36197	1.34
NR_027165	LRRC75A antisense RNA 1 (LRRC75A-AS1), transcript variant 9, long non-coding RNA	1.36197	1.34
NR_027167	LRRC75A antisense RNA 1 (LRRC75A-AS1), transcript variant 11, long non-coding RNA	1.36197	1.34
NR_027170	LRRC75A antisense RNA 1 (LRRC75A-AS1), transcript variant 14, long non-coding RNA	1.36197	1.34
NR_027667	LRRC75A antisense RNA 1 (LRRC75A-AS1), transcript variant 1, long non-coding RNA	1.36197	1.34
NR_033334	transmembrane protein 70 (TMEM70), transcript variant 3, non-coding RNA	1.36197	1.78
NR_045022	LRRC75A antisense RNA 1 (LRRC75A-AS1), transcript variant 25, long non-coding RNA	1.36197	1.34
NR_045028	LRRC75A antisense RNA 1 (LRRC75A-AS1), transcript variant 31, long non-coding RNA	1.36197	1.34
NM_001330692	proteasome 26S subunit, non-ATPase 4 (PSMD4), transcript variant 1, mRNA	1.36197	3.74
NM_002810	proteasome 26S subunit, non-ATPase 4 (PSMD4), transcript variant 1, mRNA	1.36197	3.74
NM_001204510	eukaryotic translation initiation factor 4A1 (EIF4A1), transcript variant 2, mRNA	1.36197
NM_001416	eukaryotic translation initiation factor 4A1 (EIF4A1), transcript variant 1, mRNA	1.36197
NR_037926	SENP3-EIF4A1 readthrough (NMD candidate) (SENP3-EIF4A1), long non-coding RNA	1.36197
NR_027171	LRRC75A antisense RNA 1 (LRRC75A-AS1), transcript variant 15, long non-coding RNA	1.36197	1.34
NR_027173	LRRC75A antisense RNA 1 (LRRC75A-AS1), transcript variant 17, long non-coding RNA	1.36197	1.34
NR_027174	LRRC75A antisense RNA 1 (LRRC75A-AS1), transcript variant 18, long non-coding RNA	1.36197	1.34
NR_027175	LRRC75A antisense RNA 1 (LRRC75A-AS1), transcript variant 19, long non-coding RNA	1.36197	1.34
NR_027176	LRRC75A antisense RNA 1 (LRRC75A-AS1), transcript variant 20, long non-coding RNA	1.36197	1.34
NR_027177	LRRC75A antisense RNA 1 (LRRC75A-AS1), transcript variant 21, long non-coding RNA	1.36197	1.34
NR_027178	LRRC75A antisense RNA 1 (LRRC75A-AS1), transcript variant 22, long non-coding RNA	1.36197	1.34
NR_027179	LRRC75A antisense RNA 1 (LRRC75A-AS1), transcript variant 23, long non-coding RNA	1.36197	1.34
NR_045023	LRRC75A antisense RNA 1 (LRRC75A-AS1), transcript variant 26, long non-coding RNA	1.36197	1.34
NR_045024	LRRC75A antisense RNA 1 (LRRC75A-AS1), transcript variant 27, long non-coding RNA	1.36197	1.34
NR_131012	nuclear paraspeckle assembly transcript 1 (non-protein coding) (NEAT1), transcript variant MENbeta, long non-coding RNA	1.36197
NM_000967	ribosomal protein L3 (RPL3), transcript variant 1, mRNA	1.36197	1.17
NM_001033853	ribosomal protein L3 (RPL3), transcript variant 2, mRNA	1.36197	1.17
NM_005185	calmodulin like 3 (CALML3), mRNA	1.36197	1.48
NM_003641	interferon induced transmembrane protein 1 (IFITM1), mRNA	1.36197	3.2
NM_001320523	synaptogyrin 2 (SYNGR2), transcript variant 2, mRNA	1.36197	1.91
NM_004710	synaptogyrin 2 (SYNGR2), transcript variant 1, mRNA	1.36197	1.91
NM_005554	keratin 6A (KRT6A), mRNA	1.36197	23.69
NM_021103	thymosin beta 10 (TMSB10), mRNA	1.36197
NM_033251	ribosomal protein L13 (RPL13), transcript variant 2, mRNA	1.36197	1.17
NM_001540	heat shock protein family B (small) member 1 (HSPB1), mRNA	1.36197	9.45
NM_001032381	polyglutamine binding protein 1 (PQBP1), transcript variant 2, mRNA	1.36197	1.31
NM_001032382	polyglutamine binding protein 1 (PQBP1), transcript variant 3, mRNA	1.36197	1.31
NM_001032383	polyglutamine binding protein 1 (PQBP1), transcript variant 4, mRNA	1.36197	1.31
NM_001135861	phosphohistidine phosphatase 1 (PHPT1), transcript variant 2, mRNA	1.36197
NM_001167989	polyglutamine binding protein 1 (PQBP1), transcript variant 8, mRNA	1.36197	1.31
NM_001191037	proteasome 26S subunit, non-ATPase 1 (PSMD1), transcript variant 2, mRNA	1.36197	1.55
NM_001287342	phosphohistidine phosphatase 1 (PHPT1), transcript variant 4, mRNA	1.36197
NM_001287343	phosphohistidine phosphatase 1 (PHPT1), transcript variant 5, mRNA	1.36197
NM_001287428	uridine phosphorylase 1 (UPP1), transcript variant 4, mRNA	1.36197	4.85
NM_002807	proteasome 26S subunit, non-ATPase 1 (PSMD1), transcript variant 1, mRNA	1.36197	1.55
NM_006280	signal sequence receptor subunit 4 (SSR4), transcript variant 2, mRNA	1.36197	1.14
NM_014172	phosphohistidine phosphatase 1 (PHPT1), transcript variant 3, mRNA	1.36197
NM_019111	major histocompatibility complex, class II, DR alpha (HLA-DRA), mRNA	1.36197
NM_144495	polyglutamine binding protein 1 (PQBP1), transcript variant 7, mRNA	1.36197	1.31
NR_034059	proteasome 26S subunit, non-ATPase 1 (PSMD1), transcript variant 3, non-coding RNA	1.36197	4.42
NR_109807	phosphohistidine phosphatase 1 (PHPT1), transcript variant 6, non-coding RNA	1.36197
NR_109808	phosphohistidine phosphatase 1 (PHPT1), transcript variant 7, non-coding RNA	1.36197
NM_001001392	CD44 molecule (Indian blood group) (CD44), transcript variant 5, mRNA	1.36197	8.71
NM_001018005	tropomyosin 1 (alpha) (TPM1), transcript variant Tpm1.1, mRNA	1.36197
NM_001135239	lactate dehydrogenase A (LDHA), transcript variant 2, mRNA	1.36197
NM_001301244	tropomyosin 1 (alpha) (TPM1), transcript variant Tpm1.2, mRNA	1.36197	4.22
NM_006486	fibulin 1 (FBLN1), transcript variant D, mRNA	1.36197	1.39
NR_045025	LRRC75A antisense RNA 1 (LRRC75A-AS1), transcript variant 28, long non-coding RNA	1.36197	2
NM_001202556	CD44 molecule (Indian blood group) (CD44), transcript variant 7, mRNA	1.36197	8.71
NR_027158	LRRC75A antisense RNA 1 (LRRC75A-AS1), transcript variant 2, long non-coding RNA	1.36197	2
NR_027159	LRRC75A antisense RNA 1 (LRRC75A-AS1), transcript variant 3, long non-coding RNA	1.36197	2
NR_027166	LRRC75A antisense RNA 1 (LRRC75A-AS1), transcript variant 10, long non-coding RNA	1.36197	2
NR_045021	LRRC75A antisense RNA 1 (LRRC75A-AS1), transcript variant 24, long non-coding RNA	1.36197	2
NR_045027	LRRC75A antisense RNA 1 (LRRC75A-AS1), transcript variant 30, long non-coding RNA	1.36197	2
NR_045029	LRRC75A antisense RNA 1 (LRRC75A-AS1), transcript variant 32, long non-coding RNA	1.36197	2
NM_005324	H3 histone family member 3B (H3F3B), mRNA	1.36197	2.58
NM_000610	CD44 molecule (Indian blood group) (CD44), transcript variant 1, mRNA	1.36197	8.71
NM_000611	CD59 molecule (CD59 blood group) (CD59), transcript variant 2, mRNA	1.36197	3.86
NM_001001389	CD44 molecule (Indian blood group) (CD44), transcript variant 2, mRNA	1.36197	8.71
NM_001001390	CD44 molecule (Indian blood group) (CD44), transcript variant 3, mRNA	1.36197	8.71
NM_001001391	CD44 molecule (Indian blood group) (CD44), transcript variant 4, mRNA	1.36197	8.71
NM_001018004	tropomyosin 1 (alpha) (TPM1), transcript variant Tpm1.6, mRNA	1.36197	4.22
NM_001018007	tropomyosin 1 (alpha) (TPM1), transcript variant Tpm1.4, mRNA	1.36197	4.22
NM_001127223	CD59 molecule (CD59 blood group) (CD59), transcript variant 5, mRNA	1.36197	3.86
NM_001127225	CD59 molecule (CD59 blood group) (CD59), transcript variant 6, mRNA	1.36197	3.86
NM_001127226	CD59 molecule (CD59 blood group) (CD59), transcript variant 7, mRNA	1.36197	3.86
NM_001127227	CD59 molecule (CD59 blood group) (CD59), transcript variant 8, mRNA	1.36197	3.86
NM_001185011	non-SMC condensin II complex subunit H2 (NCAPH2), transcript variant 3, mRNA	1.36197	1.34
NM_001202555	CD44 molecule (Indian blood group) (CD44), transcript variant 6, mRNA	1.36197	8.71
NM_004356	CD81 molecule (CD81), transcript variant 1, mRNA	1.36197	1.64
NM_152299	non-SMC condensin II complex subunit H2 (NCAPH2), transcript variant 2, mRNA	1.36197	1.37
NM_203329	CD59 molecule (CD59 blood group) (CD59), transcript variant 3, mRNA	1.36197	3.86
NM_203330	CD59 molecule (CD59 blood group) (CD59), transcript variant 1, mRNA	1.36197	3.86
NM_203331	CD59 molecule (CD59 blood group) (CD59), transcript variant 4, mRNA	1.36197	3.86
NM_001270960	nitric oxide synthase interacting protein (NOSIP), transcript variant 2, mRNA	1.36197	1.49
NM_015953	nitric oxide synthase interacting protein (NOSIP), transcript variant 1, mRNA	1.36197	1.49
NM_001243130	ribosomal protein L13 (RPL13), transcript variant 3, mRNA	1.36197
NM_001267699	ribosomal protein S3A (RPS3A), transcript variant 2, mRNA	1.36197	1.53
NM_003254	TIMP metallopeptidase inhibitor 1 (TIMP1), mRNA	1.36197
NM_001006	ribosomal protein S3A (RPS3A), transcript variant 1, mRNA	1.36197	1.53
NM_000977	ribosomal protein L13 (RPL13), transcript variant 1, mRNA	1.36197	2.06
NM_001243131	ribosomal protein L13 (RPL13), transcript variant 4, mRNA	1.36197	2.06
NM_021009	ubiquitin C (UBC), mRNA	1.36197	2.2
NM_000852	glutathione S-transferase pi 1 (GSTP1), mRNA	1.36197	16.72
NM_000712	biliverdin reductase A (BLVRA), transcript variant 1, mRNA	1.36197
NM_001253823	biliverdin reductase A (BLVRA), transcript variant 2, mRNA	1.36197
NM_001944	desmoglein 3 (DSG3), mRNA	1.36197	3.76
NM_001012631	interleukin 32 (IL32), transcript variant 1, mRNA	1.36197	2.95
NM_001167990	polyglutamine binding protein 1 (PQBP1), transcript variant 9, mRNA	1.36197	1.31
NM_001282652	stress induced phosphoprotein 1 (STIP1), transcript variant 1, mRNA	1.36197	6.17
NM_001282653	stress induced phosphoprotein 1 (STIP1), transcript variant 3, mRNA	1.36197	6.17
NM_005547	involucrin (IVL), mRNA	1.36197
NM_005940	matrix metallopeptidase 11 (MMP11), transcript variant 1, mRNA	1.36197	2.11
NM_006819	stress induced phosphoprotein 1 (STIP1), transcript variant 2, mRNA	1.36197	6.17
NM_012218	interleukin enhancer binding factor 3 (ILF3), transcript variant 1, mRNA	1.36197	2.7
NM_017620	interleukin enhancer binding factor 3 (ILF3), transcript variant 4, mRNA	1.36197	2.7
NM_022338	chromosome 11 open reading frame 24 (C11orf24), transcript variant 1, mRNA	1.36197	1.94
NM_024705	dehydrogenase/reductase 12 (DHRS12), transcript variant 2, mRNA	1.36197
NM_032377	elongation factor 1 homolog (ELOF1), mRNA	1.36197	3.3
NM_144717	interleukin 20 receptor subunit beta (IL20RB), mRNA	1.36197	3.6
NM_144723	zinc finger matrin-type 2 (ZMAT2), mRNA	1.36197	2.35
NR_133013	matrix metallopeptidase 11 (MMP11), transcript variant 2, non-coding RNA	1.36197	2.28
NM_006930	S-phase kinase associated protein 1 (SKP1), transcript variant 1, mRNA	1.36197	1.82
Downregulated
NM_002952	ribosomal protein S2 (RPS2), mRNA	-0.00204851
NM_000558	hemoglobin subunit alpha 1 (HBA1), mRNA	-0.0922546
NM_002036	atypical chemokine receptor 1 (Duffy blood group) (ACKR1), transcript variant 2, mRNA	-0.0922546
NR_040084	uncharacterized LOC100133286 (LOC100133286), long non-coding RNA	-0.0922546	1.14
NM_000700	annexin A1 (ANXA1), mRNA	-0.11633	2.51
NM_002970	spermidine/spermine N1-acetyltransferase 1 (SAT1), transcript variant 1, mRNA	-0.147425	3.28
NR_027783	spermidine/spermine N1-acetyltransferase 1 (SAT1), transcript variant 2, non-coding RNA	-0.147425
NM_001286789	carbonyl reductase 1 (CBR1), transcript variant 2, mRNA	-0.177239
NM_001757	carbonyl reductase 1 (CBR1), transcript variant 1, mRNA	-0.177239
NM_001011	ribosomal protein S7 (RPS7), mRNA	-0.406013
NM_001316374	malate dehydrogenase 1 (MDH1), transcript variant 1, mRNA	-0.406013	1.67
NM_005917	malate dehydrogenase 1 (MDH1), transcript variant 1, mRNA	-0.406013	1.67
NM_000090	collagen type III alpha 1 chain (COL3A1), mRNA	-0.495622	1.78
NM_006332	IFI30, lysosomal thiol reductase (IFI30), mRNA	-0.540731
NM_021109	thymosin beta 4, X-linked (TMSB4X), mRNA	-0.603706	1.17
NR_108061	VIM antisense RNA 1 (VIM-AS1), transcript variant 1, long non-coding RNA	-0.664047
NM_145252	zymogen granule protein 16B (ZG16B), mRNA	-0.883127
NM_000972	ribosomal protein L7a (RPL7A), mRNA	-0.981401	1.65
NR_026712	ribosomal protein L13a pseudogene 5 (RPL13AP5), non-coding RNA	-1.02815
NM_001402	eukaryotic translation elongation factor 1 alpha 1 (EEF1A1), mRNA	-1.56503
NM_003380	vimentin (VIM), mRNA	-1.65755	2.47

## Sheet: SupTable 4
Supplementary Table 4A: Differential expression of 34 transcripts and five housekeeping genes in 42 tumour samples (15 histo-pathologically characterized formalin fixed paraffin embedded keratinized tumor samples and fresh 27 oral tumor samples as well as four control samples.
Differential Expression Data	Gene Name	ADRM1	ALDOA	ALDOA	ATP6V0B	CCDC124	CD44	COPS6	DNAJB1	EEF1D	EIF6	FTSJ3	IFI27	IMP4	ISG15	KRT14	KRT16	KRT17	LAMC2	LRRC75A-AS1	OTUB1	PARK7	PGK1	PRDX5	PSMB6	PSMC5	PSMD8	S100A16	SH3BGRL3	SOD2	TECR	TPI1	UBB	UPP1	YWHAB
FFPE_2 vs Pool Control	Log2 fold change	1.95	1.1	1.53	1.18	1.12	2.67	0.803	0.424	2.08	0.923	1.51	3.02	1.08	4.05	1.12	-1.51	2.92	5.19	0.0464	2.06	0.737	0.943	2.15	1.48	0.423	1.24	0.962	1.49	0.954	0.876	1.05	1.24	1.45	1.21
FFPE_3 vs Pool Control	Log2 fold change	2.16	-2.32	2.96	-0.828	1.46	3.43	0.304	1.75	1.64	1.84	1	3.23	0.814	1.12	2.47	-1.74	4.98	5.02	0.186	2.38	-0.363	2.06	3.61	1.55	1.62	0.876	1.32	0.992	-0.744	1.31	2.43	1.16	2.29	1.72
FFPE_4 vs Pool Control	Log2 fold change	4.18	0.485	5.64	2.28	4.81	2.99	1.4	5.6	4.1	2.1	3.51	5.94	3.2	5.41	2.66	0.536	4.83	5.64	1.97	3.5	1.66	4.03	4.27	4.11	4.81	3.39	1.8	3.41	3.74	2.61	4.93	5.15	4.98	1.89
FFPE_5 vs Pool Control	Log2 fold change	1.98	-2	0.964	-1.05	0.585	2.86	-0.445	0.706	1.21	0.757	0.692	3.02	0.886	3.7	0.309	-3.32	3.17	4.35	-0.163	1.09	-0.585	0.443	0.837	0.792	0.39	0.833	0.0308	0.631	-0.433	-0.238	0.853	0.109	2.2	0.932
FFPE_6 vs Pool Control	Log2 fold change	2.02	-0.737	2	-0.27	1.54	2.01	-0.172	1.86	2.08	0.87	1.05	4.42	1.31	4.23	1.38	-3.32	3.64	4.62	-0.367	1.82	0.078	1.11	2.17	1.24	1.19	1.16	0.854	1.39	0.038	0.762	1.52	1.04	2.69	0.663
FFPE_8 vs Pool Control	Log2 fold change	1.65	-1	1.51	0.127	1.06	4.5	0.127	1.89	0.919	1.32	0.943	3.48	1.13	0.464	3.54	-1.51	4.4	4.53	1.2	1.52	-0.363	1.07	1.88	1.18	1.33	0.844	2.16	1.03	0.666	1.71	1.53	0.659	1.42	0.846
FFPE_9 vs Pool Control	Log2 fold change	2.94	-0.322	3.26	1.19	1.5	1.93	1.11	2.3	2	1.15	1.3	3.83	1.38	3.76	1.02	-2.74	4.19	5.73	-0.142	1.89	0.784	2.51	1.62	1.5	0.642	1.56	2.29	2.25	1.58	1.21	2.87	1.63	3.46	1.11
FFPE_10 vs Pool Control	Log2 fold change	2.13	1.1	1.5	0.0864	1.62	2.84	0.885	2.36	-0.935	2.09	1.05	3.49	0.91	3.35	3	0.433	4.94	5.35	0.374	2.69	0.585	1.45	3.07	2.6	1.6	1.47	2.44	2.15	0.44	1.52	2.25	1.68	3.21	1.3
FFPE_11 vs Pool Control	Log2 fold change	2.28	-0.322	2.14	-0.368	1.42	3.4	0.328	1.37	0.696	1.63	1.05	3.44	0.656	4.22	2.85	-2	4.93	5.57	-0.335	2.14	0.222	1.77	1.82	1.32	1.2	0.939	1.22	1.77	-0.0194	0.554	2.06	0.408	2.02	0.68
FFPE_12 vs Pool Control	Log2 fold change	6.48	3.24	6.51	5.73	7	4.61	2.79	7.31	3.39	3.78	5.62	7.92	4.89	7.7	6.15	2.14	8.98	5.03	3.89	5.57	3.28	5.68	6.35	5.36	7.14	4.97	5.38	6.2	4.54	5.13	6.63	7.37	7.09	4.11
FFPE_13 vs Pool Control	Log2 fold change	3.45	0.138	2.82	0.659	2.58	3.56	1.09	2.21	1.97	2.58	1.79	4.43	1.64	3.83	3.53	-1.32	6.11	4.49	1.33	3.29	0.354	1.81	3.1	2.49	2.28	1.75	2.63	2.36	-0.0544	1.83	2.96	2.14	2.88	2.14
FFPE_14 vs Pool Control	Log2 fold change	1.71	3.49	0.597	2.77	2.27	-0.773	2.49	2.47	1.4	1.86	1.43	2.03	2.13	0.354	2.67	-0.379	4.96	6.33	-1	3.13	3.53	1.3	3.49	1.73	2.25	1.39	2.72	0.671	2.8	2	0.353	3.23	1.91	2.87
FFPE_15 vs Pool Control	Log2 fold change	3.01	2.38	2.7	0.166	2.5	3.88	1.49	3.29	1.13	2.51	1.88	5.83	1.63	4.43	3.25	-0.621	5.82	3.64	0.699	3.17	0.83	2.07	2.85	2.5	1.6	1.36	2.9	3.62	-0.0215	2.51	3.01	2.18	4.31	2.15
FFPE_16 vs Pool Control	Log2 fold change	2.7	-0.152	3.51	1.49	3.21	3.54	1.42	3.47	1.23	2.45	2.16	4.86	1.53	5.28	3.82	-0.074	7.08	4.82	1.25	2.43	1.64	2.78	2.81	2.28	2.29	2.04	3.61	3.3	0.701	2.44	3.46	1.58	4.57	2.51
FFPE_17 vs Pool Control	Log2 fold change	2.12	-0.862	2.35	1.19	0.939	2.05	0.0995	0.818	0.453	0.5	1.34	2.71	0.956	4.29	0.822	-2.74	3.35	4.84	0.497	1.89	0.354	0.997	1.21	1.34	1.45	0.929	1.22	0.497	0.256	0.451	2.46	1.1	1.45	1.25
OT_1 vs Pool Control	Log2 fold change	0.778	-2.32	-1.2	1.01	-0.415	-0.153	-0.123	0.11	-0.935	-0.243	-6.01e-15	1.3	-0.344	1.02	-2.12	-0.515	0.867	3.11	0.292	0.907	-0.71	-0.123	0.269	0.826	0.308	-0.307	0.091	-1.45	-0.56	0.204	-0.07	-0.846	-0.663	-0.618
OT_3 vs Pool Control	Log2 fold change	1.58	-0.152	1.79	1.16	1.12	3.94	0.786	1.45	2.65	1.45	1.34	3.48	1.57	2.42	2.87	0.585	5.77	1.37	1.37	1.86	0.531	1.24	1.74	1.58	1.08	1.29	1.04	0.941	-1.5	1.58	1.98	0.555	3.61	1.59
OT_7 vs Pool Control	Log2 fold change	2.22	1.51	1.58	1.04	0.807	3.02	2.37	2.25	1.44	2.73	2.03	4.1	1.81	6	3.11	2.1	5.63	4.75	1.77	2.43	1.94	2.39	2.16	2.63	1.52	2.1	0.00828	1.75	2.3	1.64	2.36	1.83	2.93	1.85
OT_10 vs Pool Control	Log2 fold change	1.74	1.56	1.27	1.53	1.17	3.38	1.28	2.04	2.48	1.56	1.55	3.74	1.31	4.15	3.16	2.15	5.43	5	0.307	2.03	0.585	2.53	2.26	1.29	0.621	0.821	-0.0072	0.979	0.779	1.64	1.49	0.852	3.17	2.16
OT_11 vs Pool Control	Log2 fold change	1.95	-0.152	1.83	0.763	1.62	5.96	1.88	2.51	2.96	2.8	1.69	3.89	2.02	5.21	3.08	1.54	5.45	6.37	1.9	2.16	1.5	2.63	2.12	2.35	1.55	1.64	1.82	1.23	1.77	1.04	2.32	1.75	2.6	1.42
OT_12 vs Pool Control	Log2 fold change	2.92	1.66	1.7	3.53	1.77	1.92	1.81	4.04	3.17	1.86	2.84	3.11	2.46	3.81	1.13	3.43	3.94	3.14	1.58	1.67	2.46	1.71	1.33	1.92	2.61	1.91	3.46	1.45	3.89	1.3	1.86	2.1	3.47	2.29
OT_14 vs Pool Control	Log2 fold change	4.95	3.87	3.3	5.59	1.37	5.35	2.9	4.63	6.6	4.17	4.48	4.69	4.06	4.76	4.63	5.42	7.49	5.93	2.67	6.12	2.12	3.65	5.73	4.35	3.05	3.49	4.72	2.7	2.05	3.22	4.48	3.54	4.99	2.96
OT_15 vs Pool Control	Log2 fold change	6.43	-4.32	6.74	-2.72	-3.58	7.94	5.07	9.44	12	-5.86	-3.7	9.05	7.39	7.94	7.67	7.91	10.8	8.38	4.22	9.57	-4.17	4.49	8.86	7.87	-2.5	-6.19	-1.97	5.96	6.84	5.01	8.37	-8.76	7.98	-2.61
OT_16 vs Pool Control	Log2 fold change	5.24	4.42	3.53	6.25	-3.58	4.83	2.49	5.33	8.19	4.61	4.78	5.23	4.48	4.75	4.95	6.15	7.42	6.15	2.86	6.98	2.32	3.69	6.6	4.77	1.94	3.42	5.9	2.97	2.34	3.33	5.25	3.65	5.54	-2.61
OT_17 vs Pool Control	Log2 fold change	2.93	-4.32	3.82	1.68	2.37	5.11	1.86	2.6	5.48	2.1	1.43	2	1.58	-0.771	4.43	2.34	7.71	4.33	2.1	2.65	0.688	1.83	2.34	2.93	2.17	2.34	2.45	2.29	-0.206	3.43	2.85	1.09	5.91	-0.359
OT_18 vs Pool Control	Log2 fold change	1.98	-0.074	2.59	0.00494	2.03	4.06	1.79	2.45	3.28	2.31	1.69	4.77	1.38	5.62	4.18	2.38	5.96	6.3	1.08	2.55	1.56	3.23	1.85	1.94	0.561	1.96	0.779	1.74	0.265	1.77	2.6	1.49	3.95	1.89
OT_19 vs Pool Control	Log2 fold change	1.72	-0.737	1.7	-0.0433	1.74	5.58	1.31	1.95	-0.935	2.29	0.692	3.52	1.35	4.61	3.03	2.34	5.45	6.32	1.11	1.6	1.19	2.13	1.04	1.4	-0.0655	1.76	-0.582	1.45	0.462	0.805	2.16	0.813	3.93	1.47
OT_23 vs Pool Control	Log2 fold change	1.03	-1.32	-0.0885	0.45	0.115	1.86	0.0995	0.0375	-0.935	0.829	0.3	1.06	-0.186	1.12	-0.185	-0.415	3.19	4.8	-0.209	0.555	-0.363	0.771	-0.0202	0.024	-0.205	-0.124	0.166	-0.618	-1.34	-0.327	0.61	-1.2	2.56	0.687
OT_24 vs Pool Control	Log2 fold change	2.45	1.81	2.26	1.87	2.06	4.84	1.46	2.64	2.63	2.64	1.66	4.43	1.45	3.82	1.96	2.39	5.79	5.78	1.63	1.93	1.81	2.59	1.54	2.4	1.47	2.08	1.26	1.85	2.64	1.75	2.97	1.58	3.79	1.92
OT_25 vs Pool Control	Log2 fold change	6.98	8.04	6.68	6.92	4.93	5.14	6.56	8.19	-0.935	5.07	7.39	5.55	7.02	5.14	0.288	8.33	4.1	5.75	6.16	5.54	6.59	5.85	5.47	5.69	7.16	6.1	-1.97	5.14	6.1	5.91	7.16	6.94	6.04	6.6
OT_26 vs Pool Control	Log2 fold change	4.37	5.93	5.19	5.85	3.17	2.19	3.41	2.91	3.14	2.29	4.6	2.98	3.72	2.22	0.136	5.37	3.17	5.35	2.2	2.92	4.29	3.1	2.96	3.63	3.76	3.36	5.28	0.642	1.38	2.98	4.35	3.84	3.91	3.85
OT_29 vs Pool Control	Log2 fold change	2.45	1.1	2.04	2.1	2.12	4.46	2.41	2.84	3.34	3.63	2.41	5.84	2.46	5.79	5.3	3.01	7.31	4.79	1.69	3.12	1.76	3.35	3.4	3.25	2.33	2.56	2.7	1.98	1.18	2.93	2.94	2.27	5.42	2.19
OT_30 vs Pool Control	Log2 fold change	8.3	5.25	7.12	8.68	-3.58	-4.88	4.77	8.59	12.9	6.32	9.54	6.72	5.69	3.32	-1.07	10.4	-8.39	5.32	-0.677	-5	-4.17	5.36	5	6.78	5.7	5.2	11.1	-7.45	5.98	-6.3	7.82	7.1	5.32	-2.61
OT_31 vs Pool Control	Log2 fold change	5.45	4.76	4.31	6.62	3.81	3.23	3.43	4.71	7.81	3.42	5.6	4.9	4.33	3.97	0.909	6.7	2.14	5.08	3.09	2.83	4.52	3.06	2.92	3.8	5.65	3.43	6.15	2.62	2.87	3.02	4.17	3.91	4.02	3.64
OT_33 vs Pool Control	Log2 fold change	8.13	6.2	4.7	8.45	-3.58	6.47	4.54	8.81	10.1	5.3	6.67	6.78	7.04	6.12	3.96	9	7.66	9.15	2.75	-5	7.51	6	-5.27	4.64	7.57	3.84	7.67	4.39	7.76	4.67	5.98	5.16	8.17	-2.61
OT_35 vs Pool Control	Log2 fold change	2.15	1.2	1.85	1.83	1.66	2.72	1.4	1.92	2.35	2.14	2.08	3.8	1.89	4.97	2.67	1.87	4.87	3.84	1.23	1.91	1.53	2.05	1.41	2.08	1.91	2	1.72	1.64	1.72	1.68	1.88	1.65	3.59	1.97
OT_38 vs Pool Control	Log2 fold change	2.03	1.04	1.77	2.02	1.62	4.41	1.73	3.25	2.33	2.34	1.51	3.39	1.57	3.42	2.94	2.41	5.37	6.85	1.34	1.91	1.22	2.54	2.23	1.95	0.315	1.63	2.38	1.4	0.826	1.71	1.92	0.797	3.71	1.84
OT_39 vs Pool Control	Log2 fold change	5.77	4.55	5.95	7.94	-3.58	-4.88	4.88	5.35	9.85	3.98	6.02	5.76	6.37	3.61	-10.7	7.76	-8.39	5.81	4.59	3.63	5.11	4.46	5.3	4.87	4.13	5.87	6.93	2.88	4.72	6.29	5.39	4.68	3.16	2.14
OT_42 vs Pool Control	Log2 fold change	2.88	3.78	3.41	3.31	2.54	2.76	2.42	3.51	6.08	1.99	2.96	4.14	2.38	4.26	1.33	3.36	3.67	3.74	1.58	1.97	2.83	2.22	2.61	3.16	2.64	2.4	2.64	0.683	1.54	2.2	3.12	3	2.2	2.33
OT_44 vs Pool Control	Log2 fold change	1.74	2.42	0.828	2.41	1	-4.88	2.03	4.62	5.33	1.37	2.11	0.167	2.12	1.33	-10.7	1.79	-8.39	1.82	2	1.58	2.38	1.83	0.882	1.79	1.26	1.58	1.94	1.45	0.472	1.48	1.18	2.1	0.796	2.26
OT_45 vs Pool Control	Log2 fold change	0.515	3.02	2.76	-0.728	1.12	-4.88	1.33	1.26	1.11	-0.951	-0.115	-1.54	0.71	-0.951	-10.7	-1.74	-8.39	-1.93	-0.242	-0.245	1.29	0.198	0.843	1.3	-0.151	0.96	-0.308	-2.28	-0.806	0.0181	2.3	1.49	-1.44	0.525
Pooled Tumor vs Pool Control	Log2 fold change	1.03	-1.52e-15	0.795	0.512	0.663	3.49	0.555	1.14	1.58	1.05	0.759	3.04	0.599	3.43	2	1.89	4.42	5.29	0.138	0.931	0.354	1.59	1.09	0.88	-0.143	0.618	0.244	0.456	0.319	0.383	1.11	0.37	3.06	1.22
		42	42	42	42	42	42	42	42	42	42	42	42	42	42	42	42	42	42	42	42	42	42	42	42	42	42	42	42	42	42	42	42	42	42
	Positive more than 2 fold	28	14	25	16	14	33	15	28	25	23	17	38	17	34	25	20	37	39	11	23	12	25	25	22	16	17	20	15	14	16	28	17	35	15
		66.6667	33.3333	59.5238	38.0952	33.3333	78.5714	35.7143	66.6667	59.5238	54.7619	40.4762	90.4762	40.4762	80.9524	59.5238	47.619	88.0952	92.8571	26.1905	54.7619	28.5714	59.5238	59.5238	52.381	38.0952	40.4762	47.619	35.7143	33.3333	38.0952	66.6667	40.4762	83.3333	35.7143
	Negative more than 2 fold	0	5		1	5	4				1	1				4	5	4			2	2		1	1	1	1		2		1		1		4
		0	11.9048	0	2.38095	11.9048	9.52381	0	0	0	2.38095	2.38095	0	0	0	9.52381	11.9048	9.52381	0	0	4.7619	4.7619	0	2.38095	2.38095	2.38095	2.38095	0	4.7619	0	2.38095	0	2.38095	0	9.52381
	PROGNOSTIC	Renal Cancer (unfavourable)	Lung (unfavourable) and liver (unfavourable)	Prognostic marker in liver cancer (unfavourable) and lung cancer (unfavourable).	renal cancer (favourable), pancreatic cancer (favourable), liver cancer (unfavourable) and urothelial cancer (unfavourable).	liver cancer (unfavourable).	renal cancer (unfavourable)	renal cancer (unfavourable).	renal cancer (favourable)	renal cancer (unfavourable) and liver cancer (unfavourable).	liver cancer (unfavourable).	liver cancer (unfavourable).	ovarian cancer (favourable).	liver cancer (unfavourable).	renal cancer (unfavourable).	breast cancer (favourable).	pancreatic cancer (unfavourable).	breast cancer (favourable) and renal cancer (unfavourable).	lung cancer (unfavourable) and pancreatic cancer (unfavourable).	pancreatic cancer (favourable).	head and neck cancer (unfavourable).	NA	breast cancer (unfavourable), head and neck cancer (unfavourable), cervical cancer (unfavourable), liver cancer (unfavourable) and pancreatic cancer (unfavourable).	renal cancer (favourable).	renal cancer (unfavourable).	renal cancer (unfavourable).	endometrial cancer (unfavourable) and renal cancer (unfavourable).	in lung cancer (unfavourable), renal cancer (unfavourable), pancreatic cancer (unfavourable) and liver cancer (unfavourable).	renal cancer (unfavourable)	renal cancer (unfavourable).	urothelial cancer (unfavourable).	liver cancer (unfavourable) and renal cancer (unfavourable).	renal cancer (favourable).	in cervical cancer (unfavourable) and lung cancer (unfavourable).	liver cancer (unfavourable), renal cancer (favourable), endometrial cancer (unfavourable), lung cancer (unfavourable), head and neck cancer(unfavourable) and breast cancer (unfavourable).
Supplementary Table 4B: 25 most relevant pathways sorted by p-value of validated 34 transcripts in 42 tumor samples (15 histo-pathologically characterized FFPE keratinized
Pathway identifier	Pathway name	#Entities found	#Entities total	Entities ratio	Entities pValue	Entities FDR	#Reactions found	#Reactions total	Reactions ratio	Species identifier	Species name	Submitted entities found	Found reaction identifiers
R-HSA-428359	Insulin-like Growth Factor-2 mRNA Binding Proteins (IGF2BPs/IMPs/VICKZs) bind RNA	5	13	0.000917	1.33e-09	7.3e-07	2	3	0.000246	9606	Homo sapiens	CD44	R-HSA-428287; R-HSA-428296
R-HSA-5689880	Ub-specific processing proteases	7	206	0.01454	7.92e-06	0.00115	37	40	0.0032773	9606	Homo sapiens	PSMD8;	R-HSA-5696534;R-HSA-5690196;R-HSA-870479;R-HSA-6782820;R-HSA-6782628;R-HSA-5696914;R-HSA-5689950;R-HSA-936390;R-HSA-5696605;R-HSA-5696600;R-HSA-6781814;R-HSA-5689539;R-HSA-5696960;R-HSA-8869456;R-HSA-5696968;R-HSA-3640872;R-HSA-5689972;R-HSA-5696564;R-HSA-5689973;R-HSA-6781764;R-HSA-5696947;R-HSA-5696627;R-HSA-5697009;R-HSA-5696945;R-HSA-5696958;R-HSA-870437;R-HSA-6783177;R-HSA-6781897;R-HSA-8862…
												PSMB6;
												PSMC5;
												UBB;
												ADRM1;
												OTUB1
R-HSA-2262752	Cellular responses to stress	10	515	0.03634	1.09e-05	0.00115	23	184	0.0150758	9606	Homo sapiens	PSMD8;	R-HSA-3322995;R-HSA-1234163;R-HSA-3697882;R-HSA-5251955;R-HSA-5251959;R-HSA-6804879;R-HSA-5082369;R-HSA-3371422;R-HSA-3371518;R-HSA-3341343;R-HSA-1234175;R-HSA-3788724;R-HSA-1234172;R-HSA-3371554;R-HSA-3299680;R-HSA-4793819;R-HSA-3371590;R-HSA-3371467;R-HSA-5082356;R-HSA-3371503;R-HSA-5082384;R-HSA-1234159;R-HSA-3697894
												PSMB6;
												DNAJB1;
												PRDX5;
												PSMC5;
												UBB;
												SOD2
R-HSA-8953854	Metabolism of RNA	12	782	0.05518	1.35e-05	0.00115	12	187	0.0153216	9606	Homo sapiens	PSMD8;	R-HSA-450406;R-HSA-6791222;R-HSA-6791221;R-HSA-450580;R-HSA-482788;R-HSA-450466;R-HSA-428287;R-HSA-6791228;R-HSA-6791227;R-HSA-450394;R-HSA-6790906;R-HSA-428296
												PSMB6;
												PSMC5;
												UBB;
												YWHAB;
												IMP4;
												CD44;
												FTSJ3
R-HSA-450531	Regulation of mRNA stability by proteins that bind AU-rich elements	5	93	0.00656	2.02e-05	0.00115	5	26	0.0021303	9606	Homo sapiens	PSMD8;	R-HSA-450406;R-HSA-450580;R-HSA-482788;R-HSA-450466;R-HSA-450394
												PSMB6;
												PSMC5;
												UBB;
												YWHAB
R-HSA-5689603	UCH proteinases	5	98	0.00692	2.59e-05	0.00115	6	11	0.000901	9606	Homo sapiens	PSMD8;	R-HSA-5690790;R-HSA-5690759;R-HSA-5665854;R-HSA-5665871;R-HSA-5690319;R-HSA-2179291
												PSMB6;
												PSMC5;
												UBB;
												ADRM1
R-HSA-211733	Regulation of activated PAK-2p34 by proteasome mediated degradation	4	50	0.00353	3.14e-05	0.00115	2	2	0.000164	9606	Homo sapiens	PSMD8;	R-HSA-211715;R-HSA-211734
												PSMB6;
												PSMC5;
												UBB
R-HSA-5687128	MAPK6/MAPK4 signaling	5	106	0.00748	3.75e-05	0.00115	4	40	0.0032773	9606	Homo sapiens	PSMD8;	R-HSA-5690245;R-HSA-5690250;R-HSA-5687112;R-HSA-5687081
												PSMB6;
												DNAJB1;
												PSMC5;
												UBB
R-HSA-180534	Vpu mediated degradation of CD4	4	53	0.00374	3.93e-05	0.00115	2	5	0.00041	9606	Homo sapiens	PSMD8;	R-HSA-180597;R-HSA-180573
												PSMB6;
												PSMC5;
												UBB
R-HSA-69610	p53-Independent DNA Damage Response	4	54	0.00381	4.22e-05	0.00115	2	4	0.000328	9606	Homo sapiens	PSMD8;	R-HSA-69600;R-HSA-69598
												PSMB6;
												PSMC5;
												UBB
R-HSA-69601	Ubiquitin Mediated Degradation of Phosphorylated Cdc25A	4	54	0.00381	4.22e-05	0.00115	2	4	0.000328	9606	Homo sapiens	PSMD8;	R-HSA-69600;R-HSA-69598
												PSMB6;
												PSMC5;
												UBB
R-HSA-69613	p53-Independent G1/S DNA damage checkpoint	4	54	0.00381	4.22e-05	0.00115	2	4	0.000328	9606	Homo sapiens	PSMD8;	R-HSA-69600;R-HSA-69598
												PSMB6;
												PSMC5;
												UBB
R-HSA-169911	Regulation of Apoptosis	4	54	0.00381	4.22e-05	0.00115	2	5	0.00041	9606	Homo sapiens	PSMD8;	R-HSA-211715;R-HSA-211734
												PSMB6;
												PSMC5;
												UBB
R-HSA-75815	Ubiquitin-dependent degradation of Cyclin D	4	54	0.00381	4.22e-05	0.00115	2	5	0.00041	9606	Homo sapiens	PSMD8;	R-HSA-75825;R-HSA-75824
												PSMB6;
												PSMC5;
												UBB
R-HSA-349425	Autodegradation of the E3 ubiquitin ligase COP1	4	54	0.00381	4.22e-05	0.00115	2	5	0.00041	9606	Homo sapiens	PSMD8;	R-HSA-264444;R-HSA-264458
												PSMB6;
												PSMC5;
												UBB
R-HSA-8854050	FBXL7 down-regulates AURKA during mitotic entry and in early mitosis	4	55	0.00388	4.53e-05	0.00115	4	6	0.000492	9606	Homo sapiens	PSMD8;	R-HSA-8854071;R-HSA-8854051;R-HSA-8854044;R-HSA-8854041
												PSMB6;
												PSMC5;
												UBB
R-HSA-174113	SCF-beta-TrCP mediated degradation of Emi1	4	55	0.00388	4.53e-05	0.00115	2	3	0.000246	9606	Homo sapiens	PSMD8;	R-HSA-174203;R-HSA-174159
												PSMB6;
												PSMC5;
												UBB
R-HSA-180585	Vif-mediated degradation of APOBEC3G	4	56	0.00395	4.86e-05	0.00115	2	4	0.000328	9606	Homo sapiens	PSMD8;	R-HSA-180603;R-HSA-180540
												PSMB6;
												PSMC5;
												UBB
R-HSA-450408	AUF1 (hnRNP D0) binds and destabilizes mRNA	4	56	0.00395	4.86e-05	0.00115	2	4	0.000328	9606	Homo sapiens	PSMD8;	R-HSA-450580;R-HSA-450466
												PSMB6;
												PSMC5;
												UBB
R-HSA-4641258	Degradation of DVL	4	57	0.00402	5.2e-05	0.00115	4	7	0.000574	9606	Homo sapiens	PSMD8;	R-HSA-4641159;R-HSA-1504193;R-HSA-1504190;R-HSA-4641260
												PSMB6;
												PSMC5;
												UBB
R-HSA-4641257	Degradation of AXIN	4	57	0.00402	5.2e-05	0.00115	4	8	0.000655	9606	Homo sapiens	PSMD8;	R-HSA-3640861;R-HSA-3640874;R-HSA-4641256;R-HSA-4641129
												PSMB6;
												PSMC5;
												UBB
R-HSA-8941858	Regulation of RUNX3 expression and activity	4	57	0.00402	5.2e-05	0.00115	3	9	0.000737	9606	Homo sapiens	PSMD8;	R-HSA-8952408;R-HSA-8952382;R-HSA-8952419
												PSMB6;
												PSMC5;
												UBB
R-HSA-9604323	Negative regulation of NOTCH4 signaling	4	57	0.00402	5.2e-05	0.00115	2	6	0.000492	9606	Homo sapiens	PSMD8;	R-HSA-9604642;R-HSA-9604629
												PSMB6;
												PSMC5;
												UBB
R-HSA-8953897	Cellular responses to external stimuli	10	621	0.04382	5.34e-05	0.00115	24	269	0.0220401	9606	Homo sapiens	PSMD8;	R-HSA-3322995;R-HSA-1234163;R-HSA-3697882;R-HSA-5251955;R-HSA-5251959;R-HSA-6804879;R-HSA-5082369;R-HSA-3371422;R-HSA-3371518;R-HSA-3341343;R-HSA-1234175;R-HSA-3788724;R-HSA-1234172;R-HSA-3371554;R-HSA-3299680;R-HSA-4793819;R-HSA-3371590;R-HSA-3371467;R-HSA-5082356;R-HSA-3371503;R-HSA-5082384;R-HSA-1234159;R-HSA-5205682;R-HSA-3697894
												PSMB6;
												DNAJB1;
												PRDX5;
												PSMC5;
												UBB;
												SOD2
R-HSA-68827	CDT1 association with the CDC6:ORC:origin complex	4	59	0.00416	5.94e-05	0.00115	2	3	0.000246	9606	Homo sapiens	PSMD8;	R-HSA-68825;R-HSA-68712
												PSMB6;
												PSMC5;
												UBB
Supplementary Table 4C: Percentage Expression Fusion transcripts in 23 OT and 15 FFPE keratinized OSCC samples compared to 4 oral control samples
Fusion Genes	Occurrence (%) in 23-OT and 15-FFPE samples
ACTA2--ACTB	Not expressed
ENO1--ENO3	Not expressed
IGKV4-1--IGKJ1, IGKV4-1--IGKJ2, IGKV4-1--IGKJ3, IGKV4-1--IGKJ4	Not expressed
ACTA2--ACTB	92.1
CKM--CKB	84.21
IGKV4-1--IGKJ1	76.31
IGKV4-1--IGKJ2	71.05
IGKV4-1--IGKJ3	71.05
IGKV4-1--IGKJ4	60.52
ENO1--ENO3	5.26

## Sheet: SupTable 6
Supplementary Table 6: List of 33 full length novel transcript isoforms showing exonic-insertion, -deletion or -fusion in pooled-OC, pooled-OT samples and NM IDs.
	Name of Transcript-Isoform	Description of Isoform	Number of exons in new transcript isoform	Reported Transcript isoforms-human (hg38)- RefSeq Accession and expression level	Primers for Exons to be validated
		(Deleted/Inserted/Fused)
1.	SCAMP3	Exon 6 and 7 missing	Transcript of 6 exons	NM_005698-Canonical-uc001fjs.3 (Principal Isoform)- Total Exon Count-9-0.3 fold up	Exon 6
					F_SCAMP3 (149)-gcagcacgctggctcttctc
					R_SCAMP3 (149)-atacatggggcggtaccagcag
				NM_052837-uc001fjt.3- Total Exon Count-8-1.1 fold up
2.	RAB24	Fused Exon 1 and 2 missing	Transcript with 7 exons	NM_001031677- uc003mfw.3-Canonical- total exon count-8-no change in expression	F_RAB24 (462)- ggattcccagccagaacgga
					R_RAB24 (462)- cccaccagaaagcggtcgtg
				NM_130781 - uc003mfv.3- Principal Isoform-total exon count-8-0.2 fold down
				NR_109789, NR_109790
3.	ARPC1A	Missing exon 2, 3 and 4	Transcript with 7 exons	NM_001190996- uc003upy.2-total exon count-10-not expressed in Head and Neck	Missing exon 2, 3 and 4
					F_ARPC1A (177)- tcccaagagcgaccgcattgt
				NM_006409.3-Canonical and Principal Isoform- uc003upx.2- total exon count-10- 0.7-fold up	R_ARPC1A (177)- atgagtcgtgctccacttccca
				uc011kit.2- total exon count-14- 2.7-fold up
4.	ARPC1B	Missing exon 7 and 8	Transcript with 8 exons	NM_005720- uc003upz.3- Canonical and Principal Isoform-2.2 fold up	Exon 8
					F_ARPC1B (200)- cacgactgcttcccggtgct
					R_ARPC1B (200)- acgctgttcttgtgcagcgag
5.	WDR4	Exon 4 and 5 missing	Transcript with 10 exons	NM_033661- uc002zci.3 - Canonical and Principal Isoform- total exon count-14-not expressed in Head and Neck	Exon 4
					F_WDR4 (146)- gaccgtggcaaggaggtgtac
				NM_001260476-uc002zcl.2- total exon count-11-expressed only under normal condition	R_WDR4 (146)- gcatagacaggtgccccagctc
				NR_048535
				NM_018669- uc002zci.4- Canonical and Principal Isoform in Head and Neck- total exon count-12-1.1 fold up
				NM_018669.5-uc002zck.2- total exon count-11-0.8 fold up
				NM_001260474- uc010gpg.2- total exon count-11-0.2 fold down
				NM_001260475- uc010gph.2- total exon count-11-1.2 fold up
				NM_001260477- uc011aew.1- total exon count-11- not expressed in Head and Neck
6.	SUMO3	Missing exon 2	Transcript with 3 exons	NM_006936.2- uc002zfz.1-Canonical and Principal Isoform- total exon count-4- 1-fold up	Exon 2
				NM_006936-uc011afi.1-Canonical- total exon count-4- 0.8-fold up	F_SUMO3 (110)- gtgaagacagagaatgaccacatc
					R_SUMO3 (110)- taggccttcatcagcttgct
				NM_001286416
7.	DGCR6L	Missing exon 3	Transcript with 4 exons	NM_033257.3- uc002zrx.3- Canonical and Principal Isoform- total exon count-5- 0.5-fold up	Exon 3
				NM_033257-uc010gsb.3- total exon count-4	F_DGCR6L (82)- tgcggcagaagcaccaggaag
				NM_033257-uc010gsc.3- total exon count-4	R_DGCR6L (82)- agttctcgctgctgagccgcct
8.	PAXX	Exon 2, 3 and 4 fused	Transcript with 5 exons	NM_183241	Exon 2
				NR_138077	F_PAXX (561)- ggagctttggagcacctgct
				NR_138076	R_PAXX (561)- gcgttttgccaggcccagtg
				NR_138075
				NM_001329678
				NR_138073
				NR_138074
				No isoforms reported
9.	IFITM1	Both exons 1and 2 fused	Transcript with one exon	NM_003641-uc001loy.4- Canonical and Principal Isoform- total exon count-2- 1.4-fold up	between exon 2-3
					F_IFITM1 (486)- gtatggccctggcggaaatcc
					R_IFITM1 (486)- gccctgagatcagggaccacct
10.	IFITM3	Both exons 1and 2 fused	Transcript with one exon	NM_021034- uc001lpa.2- Canonical and Principal Isoform- total exon count-2- 1.4-fold up	Exon between 1-2
					F_IFITM3 (522)- cgtatggccccagggaatgc
				NR_049759	R_IFITM3 (522)- gcgtgctatggctccgtctc
11.	GSTP1	Exon 4 and 5 fused	Transcript with six exons	NM_000852-uc001omf.3- Canonical and Principal Isoform- total exon count-7- 1.0-fold up	Exon Between 4- 5
					F_GSTP1 (266)-aggcatgggcaagcctctgc
					R_GSTP1 (266)- caaccagggggctgtctgtg
12.	KRT 14	Exon 6 to 8 fused	Full length transcripts was not obtained	NM_000526-uc002hxf.2- Canonical and Principal Isoform- total exon count-8- 2.0-fold up	Exon between7-8
		Exon2 and 3 fused			F_KRT 14 (724)- cctctgtaccccaagcaggtc
					R_KRT 14 (724)- gcattggctaggggctccgtgag
13.	KRT16	Exon 5 and 6 fused	Full length transcripts was not obtained	NM_005557-uc002hxg.4 -Canonical and Principal Isoform- total exon count-8- 2.7-fold up	Exon Between 5-6
				uc021txm.1- total exon count-8-not expressed-(including UTRs)	F_KRT16 (207)- ggagatggatgctgcacctgg
					R_KRT16 (207)- ctgaggcaggaaagcagagtga
14.	KRT17	Exon 7 and 8 fused	Full length transcripts was not obtained	NM_000422-uc002hxh.2 -Canonical and Principal Isoform- total exon count-8- 5.7-fold up	Exon Between 7-8
				uc010wft.2- total exon count-2- 3.8-fold up
					F_KRT17 (703)- ggagttgatggctgtccctcag
					R_KRT17 (703)- ttgccccctagccctcatgga
15.	SPAG7	Exon 6 and 7 fused	Transcript with six exons	NM_004890- uc002gae.3-Canonical and Principal Isoform- total exon count-7- 0.2-fold up	Exon 6-7
				uc002gaf.3- total exon count-6- 0.1-fold up
					F_SPAG7 (587)- agtacagccacctcatcggca
					R_SPAG7 (587)- gtaaagtaccccagccccatg
16.	RPS11	Exon 2, 3 and 4 fused	Transcript of 3 exons	NM_001015- uc002pob.2- Canonical and Principal Isoform- total exon count-5- No change	Exon Between 2-4
					F_RPS11 (658)- aggggaacctggcgttcctg
					F_RPS11 (658)- cgcttctcgaagcggttgtact
17.	SPRR4	Additional exon 3	Transcript of 3 exons	NM_173080- uc001fav.1- Canonical and Principal Isoform- total exon count-2- 2-fold up	Exon 3
		reverse direction		uc021ozm.1- total exon count-1- 2-fold up-not expressed in both conditions (including UTRs)	F_SPRR4 (314)- cagacctcccccacttcctc
					R_SPRR4 (314)- ccacatgggtgactgggaca
18.	NAA10	Exon 1and 2 fused	Transcript of 7 exons	NM_001256119 - uc004fjn.2- total exon count-5- 1.1-fold up	Exon between 1- 2
					F_NAA10 (166)- gtttgcgtgatgtcgggcctcc
				NM_003491-uc004fjm.2 Canonical and Principal Isoform- total exon count-8- 0.7-fold up	R_NAA10 (166)- acgggtgagaagcctgctcc
				NM_001256120- uc011mzg.2 total exon count-5- 1.7-fold up
19.	JAGN1	Insertion of exon between 1 and 2	Transcript with 3 exons	NM_032492- uc003btt.4- Canonical and Principal Isoform- total exon count-2- 0.4-fold up	Inserted Exon-2
					F_JAGN1 (94)-gccctcacaacttaagcaggtg
					R_JAGN1 (94)ttctctcacgtcccaaacgt
20.	EMC3	Insertion of one exon between 2 and 3		NM_018447	Inserted Exon- 2
				No isoforms reported	F_EMC3 (102)- aggcctggtgcaatggctca
					R_EMC3 (102)- catgctgccaaggttggtctc
21.	MCM3	Insertion of exon between 16/17 or 15/16 of isoform- NM_002388 and NM_001270472 respectively	Full length transcripts was not obtained	NM_002388	Inserted Exon between 16/17 or 15/16 of isoform- NM_002388 and NM_001270472 respectively
				NM_001270472- uc003pan.2- Canonical Isoform- total exon count-17- 1.0-fold up
				NM_001270472- uc011dwu.2-- total exon count-16- 1.8-fold up	F_MCM3 (89)- caggctggtcttggactcct
					R_MCM3 (89)- caagcacagtggcttatgcct
22.	NINJ1	Insertion of one exon between 1 and 2	Transcript with 5 exons	NM_004148- uc004atg.4 Canonical and Principal Isoform- total exon count-4- 0.8-fold up	Validation not possible because inserted exon is of small size
23.	UCHL3	Exon 2 missing and Insertion between exon 6 and 7	Transcript with 9 exons	NM_001270952- uc001vjq.4 Canonical and Principal Isoform- total exon count-9- 0.2-fold up	Inserted Exon between 6-7
				NM_006002	F_UCHL3 (116)- cgccatcctcatcacagcct
					R_UCHL3 (116)- ggtagcctttgcagggcctaca
24.	SMIM7	Insertion of one exon between 3 and 4	Transcript with 6 exons	NM_024104	Inserted Exon between 3-4
				NM_001300925
					F_SMIM7 (116)- gtgattgactggaaaccctgga
				No isoforms reported	R_SMIM7 (116)- tctggtccccttgaatgccaag
25.	PSME2	Insertion of two exons between 2 and 3	Transcript of 13 exons	NM_002818- uc001wmj.3 Canonical and Principal Isoform- total exon count-11- 1.1-fold up	Validation not possible because inserted exon is of small size
26.	IL37	New exon 1	Transcript of 6 exons	NM_173204-uc002til.3 total exon count-4- not expressed in both	Exon 1
				NM_173202- uc002tik.3-- total exon count-4- not expressed in both	F_IL37 (73)- ggatcctgagaactgaaggca
					R_IL37 (73)- gccagggatcctcgtggtct
				NM_014439- uc002tij.3- Canonical and Principal Isoform- total exon count-5- not expressed in both	Full Length transcript
				NM_173203- uc002tim.3- total exon count-3-Expressed only in tumour	F_IL37 (1041)- gtccaagacagagccacagacc
				NM_173205- uc002tin.3 total exon count-4- not expressed in both	R_IL37 (1041)- aacatcagcccaggccaaca
27.	EMC9	Exon 1 and 2 fused	Transcript of 5 exons	NM_016049	Fused Exon 1- 2
				NM_001346877	F_EMC9 (357)-tacctgcgagtcgagttagcgt
				NM_001346874	R_EMC9 (357)- cgacctccaacatgacggaca
				NM_001346876
				NM_001346875
				No isoforms reported
28.	CGB8	New exon 1	Transcript of 4 exons	NM_033183-uc002pmb.4 -- Canonical Isoform- total exon count-3- expressed only in tumour- §	Full Length transcript
					F_CGB8 (1287)- ttgggtgtgctcgaggtggag
				NM_033183-uc002pmc.3- total exon count-3- not expressed in both	R_CGB8 (1287)- ggaagccacttgaccctggtg
				NM_033142-uc002pmd.3- total exon count-3- 4.2 fold up
				NM_033142-uc002pme.3- total exon count-5- not expressed in both
				uc010emq.1- total exon count-3- 8.3 fold up-Including UTRs
29.	RPS5	Exon1	transcript of 6 exons	NM_001009- uc002qsn.3-- Canonical and Principal Isoform- total exon count-6- No change	Exon 1
					F_RPS5 (112)-ggtgaccactgggcctcact
					R_RPS5 (112)-ccgcgggagtagccagttcagt
30.	PDCD10	Exon 2, 3, and 4 deleted	transcript of 6 exons	NM_145859 -uc003fey.3- total exon count-9-0.6 fold up	Validation not possible because missing exons were of small size
				NM_145860-Canonical-total exon count-8-1.0 fold up
				NM_007217-uc003fex.3-Principal Isoform- total exon count-9-1.4 fold up

## Sheet: SupTable 7
Supplementary Table 7A: Highly significant gene-level differentially expressed coding and non-coding transcript clusters between 16 OT and 4 OC-samples, using one-way between-subject ANOVA algorithm and default filtering criteria (Abs FC≥2 and ANOVA p-value ≤0.001).
ID	Oral Tumor Avg (log2)	Oral Control Avg (log2)	Fold Change	P-value	FDR P-value	Gene Symbol	Description	Group	mRNA Accession
TC21000187.hg.1	5.58	7.03	-2.72	2.96e-05	0.0666	FAM3B	family with sequence similarity 3, member B	Coding	NM_058186; NM_206964
TC11000754.hg.1	6.41	7.42	-2.02	4.62e-05	0.0842	FOLR1	folate receptor 1 (adult)	Coding	NM_000802; NM_016724; NM_016725; NM_016729
TC21000363.hg.1	5.02	7.06	-4.1	4.8e-05	0.0853	CLDN8	claudin 8	Coding	NM_199328
TC12000486.hg.1	6.52	7.79	-2.41	6.04e-05	0.0971	OR10P1	olfactory receptor, family 10, subfamily P, member 1	Coding	NM_206899
TC18000562.hg.1	5.53	8.1	-5.93	0.0001	0.142	CDH19	cadherin 19, type 2	Coding	NM_021153
TC10000621.hg.1	7.55	9.19	-3.12	0.0002	0.1696	PAPSS2	3-phosphoadenosine 5-phosphosulfate synthase 2	Coding	NM_001015880; NM_004670;
TC20000229.hg.1	5.52	6.59	-2.1	0.0002	0.1696	BPIFB1	BPI fold containing family B, member 1	Coding	NM_033197
TC04000380.hg.1	5.56	8.63	-8.41	0.0002	0.1696	ODAM	odontogenic, ameloblast asssociated	Coding	NM_017855
TC03001357.hg.1	6.32	8.96	-6.23	0.0003	0.1696	LTF	lactotransferrin	Coding	NM_001199149; NM_002343
TC06000984.hg.1	5.63	7.2	-2.97	0.0003	0.1696	ENPP3	ectonucleotide pyrophosphatase/phosphodiesterase 3	Coding	NM_005021
TC07000927.hg.1	5.32	12.17	-114.94	0.0003	0.1696	PIP	prolactin-induced protein	Coding	NM_002652
TC10000890.hg.1	5.8	7.79	-3.96	0.0003	0.1696	DMBT1	deleted in malignant brain tumors 1	Coding	NM_004406; NM_007329; NM_017579
TC12001536.hg.1	7.45	11.43	-15.82	0.0003	0.1696	KRT4	keratin 4, type II	Coding	NM_002272
TC11003510.hg.1	6.49	11.02	-22.98	0.0003	0.1755	MUC5B	mucin 5B, oligomeric mucus/gel-forming	Coding	NM_002458
TC21000381.hg.1	7.64	8.86	-2.32	0.0004	0.1789	KRTAP6-1	keratin associated protein 6-1	Coding	NM_181602
TC06001785.hg.1	5.87	12.01	-70.5	0.0004	0.1789	CRISP3	cysteine-rich secretory protein 3	Coding	NM_001190986; NM_006061
TC01002637.hg.1	6.4	7.73	-2.52	0.0004	0.1791	SPATA6	spermatogenesis associated 6	Coding	NM_019073
TC0X000644.hg.1	6.69	8.25	-2.96	0.0004	0.1791	SMIM10	small integral membrane protein 10	Coding	NM_001163438
TC05001641.hg.1	5.65	6.88	-2.34	0.0004	0.1798	SLCO4C1	solute carrier organic anion transporter family, member 4C1	Coding	NM_180991
TC11001814.hg.1	5.36	9.52	-17.78	0.0005	0.1846	GLYATL2	glycine-N-acyltransferase-like 2	Coding	NM_145016
TC17001483.hg.1	7.06	8.19	-2.18	0.0005	0.1856	KRTAP2-1	keratin associated protein 2-1	Coding	NM_001123387
TC22000301.hg.1	6.95	7.98	-2.04	0.0005	0.1856	KDELR3	KDEL (Lys-Asp-Glu-Leu) endoplasmic reticulum protein retention receptor 3	Coding	NM_006855; NM_016657
TC08001325.hg.1	6.16	7.37	-2.32	0.0005	0.1885	SBSPON	somatomedin B and thrombospondin type 1 domain containing	Coding	NM_153225
TC01002216.hg.1	6.43	7.45	-2.02	0.0005	0.1885	PRAMEF4	PRAME family member 4	Coding	NM_001009611
TC03001502.hg.1	6.26	7.4	-2.22	0.0005	0.1889	FAM3D	family with sequence similarity 3, member D	Coding	NM_138805
TC20000220.hg.1	5.6	7.48	-3.67	0.0006	0.1916	BPIFB2	BPI fold containing family B, member 2	Coding	NM_025227
TC11000738.hg.1	8.14	9.48	-2.52	0.0006	0.1945	KRTAP5-10	keratin associated protein 5-10	Coding	NM_001012710
TC08000553.hg.1	8.69	7.61	2.11	0.0006	0.1945	OTUD6B	OTU domain containing 6B	Coding	NM_016023
TC04000386.hg.1	5.69	11.74	-66.51	0.0006	0.1945	MUC7	mucin 7, secreted	Coding	NM_001145006; NM_001145007; NM_152291
TC16002041.hg.1	8.14	6.89	2.38	0.0006	0.1945	DCUN1D3	DCN1, defective in cullin neddylation 1, domain containing 3	Coding	NM_173475
TC15001454.hg.1	6.43	7.76	-2.52	0.0007	0.1945	MYO5C	myosin VC	Coding	NM_018728
TC06000758.hg.1	7.38	9.76	-5.18	0.0007	0.1945	SH3BGRL2	SH3 domain binding glutamate-rich protein like 2	Coding	NM_031469
TC06001784.hg.1	4.97	6.21	-2.36	0.0007	0.1945	CRISP2	cysteine-rich secretory protein 2	Coding	NM_001142407; NM_001142408; NM_001142417; NM_001142435; NM_003296
TC02000998.hg.1	6.71	8.59	-3.68	0.0007	0.1958	NOSTRIN	nitric oxide synthase trafficking	Coding	NM_001039724; NM_001171631; NM_001171632; NM_052946
TC01000580.hg.1	6.23	7.3	-2.09	0.0007	0.1958	TSPAN1	tetraspanin 1	Coding	NM_005727
TC13000335.hg.1	5.66	6.71	-2.07	0.0007	0.1958	CLDN10	claudin 10	Coding	NM_001160100; NM_006984; NM_182848
TC16001115.hg.1	5.58	6.65	-2.1	0.0007	0.1958	TOX3	TOX high mobility group box family member 3	Coding	NM_001080430; NM_001146188
TC01003001.hg.1	8.32	6.99	2.52	0.0007	0.1962	SLC16A1	solute carrier family 16 (monocarboxylate transporter), member 1	Coding	NM_001166496; NM_003051
TC04001335.hg.1	7.68	9.33	-3.13	0.0008	0.2019	TMEM150C	transmembrane protein 150C	Coding	NM_001080506
TC04000178.hg.1	5.79	6.8	-2.02	0.0008	0.2023	SLC34A2	solute carrier family 34 (type II sodium/phosphate cotransporter), member 2	Coding	NM_001177998; NM_001177999; NM_006424
TC01003768.hg.1	5.67	9.66	-15.97	0.0009	0.2111	PIGR	polymeric immunoglobulin receptor	Coding	NM_002644
TC04000381.hg.1	5.9	14.15	-304.55	0.0009	0.2137	FDCSP	follicular dendritic cell secreted protein	Coding	NM_152997
TC06000970.hg.1	5.38	8.72	-10.15	0.001	0.2157	C6orf58	chromosome 6 open reading frame 58	Coding	NM_001010905
TC01000939.hg.1	6	7.69	-3.23	0.001	0.2157	KIAA1324	KIAA1324	Coding	NM_020775
Supplementary Table 7B: Highly significant (p-value ≤0.001) differential pathways at gene level between 16 OSCC and 4 Control samples.
Pathway	#Total	#Up	Up List	#Down	Down List	Significance	p-value
Epithelial to mesenchymal transition in colorectal cancer	2	0		2	CLDN8,CLDN10	1.55	0.028403
Sulfation Biotransformation Reaction	1	0		1	PAPSS2	1.54	0.029129
Amino acid conjugation of benzoic acid	1	0		1	GLYATL2	2.18	0.006546
Miscellaneous transport and binding events	1	0		1	PIP	1.36	0.043381
Supplementary Table 7C: Differential expression between OT (16 samples) and OC (4 samples) at exonic-level using specific splicing index filter criteria [(1.) Exon Splicing Index (linear and exon expressed in atleast one condition) < -10 or >10; 2.) ANOVA Exon p-value < 0.001 3.) Gene fold change (linear and expressed in both conditions) < -4 or Gene fold change (linear) > 4].
ID	Fold Change	Expressed in Both Conditions	Gene Symbol	Description	Group	Exon Splicing Index	Exon P-val	Exon FDR P-val	Exon Event Name	Exon Event Score	Exon Expressed in At least One Condition	mRNA Accession
TC11003510.hg.1	-22.98	T	MUC5B	mucin 5B, oligomeric mucus/gel-forming	Coding	47.05	0.0001	0.1296	Alternative 5' Donor Site	0.32	T	NM_002458
TC04000380.hg.1	-8.41	T	ODAM	odontogenic, ameloblast asssociated	Coding	-10.13	0.0002	0.1331	Cassette Exon	0.27	T	NM_017855
TC04000377.hg.1	-4.39	T	HTN1	histatin 1	Coding	-14.45	0.0003	0.1367	Cassette Exon	0.26	T	NM_002159
TC07001163.hg.1	-5.1	T	AGR2	anterior gradient 2, protein disulphide isomerase family member	Coding	-10.67	0.0003	0.1376	Cassette Exon	0.26	T	NM_006408
TC01002578.hg.1	4.45	T	SLC2A1	solute carrier family 2 (facilitated glucose transporter), member 1	Coding	22.45	0.0009	0.1553			T	NM_006516
TC01003768.hg.1	-15.97	T	PIGR	polymeric immunoglobulin receptor	Coding	18.32	0.0008	0.1512			T	NM_002644
TC06001785.hg.1	-70.5	T	CRISP3	cysteine-rich secretory protein 3	Coding	37.86	0.001	0.1555			T	NM_001190986; NM_006061;
TC12001341.hg.1	10.29	T	PTHLH	parathyroid hormone-like hormone	Coding	-30.1	0.0007	0.1508			T	NM_002820; NM_198964; NM_198965; NM_198966
Supplementary Table 7D: Highly significant (p-value ≤0.001) up-regulated pathways at exon level in 16 OT compared to 4 OC samples.
Pathway identifier	Pathway name	#Entities found	#Entities total	Entities ratio	Entities pValue	Entities FDR	#Reactions found	#Reactions total	Reactions ratio	Species identifier	Species name	Submitted entities found	Mapped entities	Found reaction identifiers
R-HSA-5619043	Defective SLC2A1 causes GLUT1 deficiency syndrome 1 (GLUT1DS1)	1	1	9.03e-05	0.000271	0.006499	1	1	8.81e-05	9606	Homo sapiens	SLC2A1	P11166	R-HSA-5632804
R-HSA-5653890	Lactose synthesis	1	3	0.000271	0.000812	0.009747	1	3	0.000264	9606	Homo sapiens	SLC2A1	P11166	R-HSA-5653873
R-HSA-196836	Vitamin C (ascorbate) metabolism	1	8	0.000722	0.002165	0.017321	1	5	0.00044	9606	Homo sapiens	SLC2A1	P11166	R-HSA-198818
R-HSA-418555	G alpha (s) signalling events	1	577	0.05209	0.148271	0.148271	3	14	0.001233	9606	Homo sapiens	PTHLH	P12272	R-HSA-379044;R-HSA-744887;R-HSA-744886
Supplementary Table 7E: Highly significant (p-value ≤0.001) down-regulated pathways at exon level in 16 OT compared to 4 OC samples.
Pathway identifier	Pathway name	#Entities found	#Entities total	Entities ratio	Entities pValue	Entities FDR	#Reactions found	#Reactions total	Reactions ratio	Species identifier	Species name	Submitted entities found	Mapped entities	Found reaction identifiers
R-HSA-5083625	Defective GALNT3 causes familial hyperphosphatemic tumoral calcinosis (HFTC)	1	19	0.001715	0.010248	0.036798	1	1	8.81e-05	9606	Homo sapiens	MUC5B	Q9HC84	R-HSA-5096537
R-HSA-5083636	Defective GALNT12 causes colorectal cancer 1 (CRCS1)	1	19	0.001715	0.010248	0.036798	1	1	8.81e-05	9606	Homo sapiens	MUC5B	Q9HC84	R-HSA-5096532
R-HSA-5083632	Defective C1GALT1C1 causes Tn polyagglutination syndrome (TNPS)	1	19	0.001715	0.010248	0.036798	1	1	8.81e-05	9606	Homo sapiens	MUC5B	Q9HC84	R-HSA-6785524
R-HSA-977068	Termination of O-glycan biosynthesis	1	26	0.002347	0.014001	0.036798	5	5	0.00044	9606	Homo sapiens	MUC5B	Q9HC84	R-HSA-977071;R-HSA-977228;R-HSA-981497;R-HSA-981814;R-HSA-981809
R-HSA-6798695	Neutrophil degranulation	2	480	0.043333	0.025067	0.036798	3	10	0.000881	9606	Homo sapiens	PIGR;CRISP3	P01833;P54108	R-HSA-6798739;R-HSA-6798749;R-HSA-6798745
R-HSA-5621480	Dectin-2 family	1	61	0.005507	0.03259	0.036798	1	12	0.001057	9606	Homo sapiens	MUC5B	Q9HC84	R-HSA-8858500
R-HSA-913709	O-linked glycosylation of mucins	1	66	0.005958	0.035221	0.036798	17	17	0.001497	9606	Homo sapiens	MUC5B	Q9HC84	R-HSA-5694487;R-HSA-977071;R-HSA-977228;R-HSA-1964505;R-HSA-913675;R-HSA-1964501;R-HSA-914017;R-HSA-914018;R-HSA-914012;R-HSA-914008;R-HSA-914010;R-HSA-981497;R-HSA-914005;R-HSA-981814;R-HSA-6786012;R-HSA-914006;R-HSA-981809
R-HSA-3906995	Diseases associated with O-glycosylation of proteins	1	69	0.006229	0.036798	0.036798	3	9	0.000793	9606	Homo sapiens	MUC5B	Q9HC84	R-HSA-6785524;R-HSA-5096537;R-HSA-5096532
R-HSA-977225	Amyloid fiber formation	1	71	0.00641	0.037847	0.037847	2	28	0.002466	9606	Homo sapiens	ODAM	A1E959	R-HSA-976734;R-HSA-977136
R-HSA-6803157	Antimicrobial peptides	1	95	0.008576	0.050367	0.050367	2	58	0.005109	9606	Homo sapiens	HTN1	P15515	R-HSA-6807581;R-HSA-6807144
R-HSA-3781865	Diseases of glycosylation	1	141	0.012729	0.073985	0.073985	3	77	0.006782	9606	Homo sapiens	MUC5B	Q9HC84	R-HSA-6785524;R-HSA-5096537;R-HSA-5096532
R-HSA-5621481	C-type lectin receptors (CLRs)	1	173	0.015618	0.090124	0.090124	1	68	0.00599	9606	Homo sapiens	MUC5B	Q9HC84	R-HSA-8858500
R-HSA-5173105	O-linked glycosylation	1	115	0.010382	0.060697	0.060697	17	26	0.00229	9606	Homo sapiens	MUC5B	Q9HC84	R-HSA-5694487;R-HSA-977071;R-HSA-977228;R-HSA-1964505;R-HSA-913675;R-HSA-1964501;R-HSA-914017;R-HSA-914018;R-HSA-914012;R-HSA-914008;R-HSA-914010;R-HSA-981497;R-HSA-914005;R-HSA-981814;R-HSA-6786012;R-HSA-914006;R-HSA-981809

## Sheet: SupTable 8
Supplementary Table 8 (A): Physicochemical properties of the wild-type, Oral Control and Oral Tumor isoforms of IL37, RAB24, NAA10, SPAG7 and UCHL3
	IL37			RAB24			NAA10			SPAG7			UCHL3
Physicochemical properties	OT	OC	Ref	OT	OC	Ref	OT	OC	Ref	OT	OC	Ref	OT	OC	Ref
Number of amino acids	218		218	154	203	203	297	235	229	234	227	227	258	230	230
Molecule formulas	C1070H1665N285O323S14		C1068H1661N285O324S14	C775H1191N213O246S8	C1022H1586N280O313S10	C1022H1586N280O313S10	C1417H2254N424O452S15	C1138H1799N329O374S12	C1104H1744N322O367S11	C1149H1833N333O358S10	C1126H1827N331O359S9	C1126H1827N331O359S9	C1274H2016N360O390S11	C1164H1807N307O360S10	C1164H1807N307O360S10
Molecular weight	24138.5		24126.5	17684.7	23124.1	23124.1	32942.9	26458.5	25752.6	26360.8	26034.4	26034.4	28968.9	26182.6	26182.6
PI	6.09		6.09	5.1	5.85	5.85	6.46	5.41	5.31	7.7	7.69	7.69	6.16	4.84	4.84
Instability index	58.71		57.83	51.35	38.56	38.56	62.56	58.05	57.93	49.37	65.31	65.31	61.49	41.42	41.42
Aliphatic index	69.77		67.98	67.73	74.83	74.83	71.62	71.45	69.91	62.61	63.66	63.66	81.28	83.09	83.09
Negatively charged residues (Asp + Glu)	28		28	26	30	30	40	39	39	38	42	42	36	40	40
Positively charged residues (Arg + Lys)	25		25	20	27	27	37	29	28	39	43	43	30	22	22
GRAVY	-0.405		-0.438	-0.549	-0.39	-0.39	-0.658	-0.755	-0.803	-0.853	-1.029	-1.029	-0.43	-0.405	-0.405
	PI, isoelectric point; GRAVY, grand average of hydropathicity
Supplementary Table 8 (B): Secondary structures of the IL37, RAB24, NAA10, SPAG7 and UCHL3 in wild-type, OC and OT samples
		IL37			RAB24			NAA10			SPAG7			UCHL3
		OT	OC	Ref	OT	OC	Ref	OT	OC	Ref	OT	OC	Ref	OT	OC	Ref
α-Helix	Total residues	169		156	109	150	150	204	185	177	175	189	189	173	194	194
	%	77.5		71.6	70.8	73.9	73.9	68.7	78.7	77.3	74.8	83.3	83.3	67.1	84.3	84.3
β-sheet	Total residues	87		87	93	93	93	79	109	101	121	101	101	67	85	85
	%	39.9		39.9	60.4	45.8	45.8	26.6	46.4	44.1	51.7	44.5	44.5	26	37	37
β-turn	Total residues	39		40	22	27	27	45	34	34	41	42	42	34	34	34
	%	17.9		18.3	14.3	13.3	13.3	15.2	14.5	14.8	17.5	18.5	18.5	13.2	14.8	14.8
	OC-Oral Control, OT-Oral Tumor
